# Supplementary material for: Improved Mobilome Delineation in Fragmented Genomes
Source: Front Bioinform. 2022 Apr 11;2:866850. doi: 10.3389/fbinf.2022.866850 (PMC9580842; doi:10.3389/fbinf.2022.866850)
Supplement: Supplementary file 1 [file Table1.XLSX]

## Sheet: Main Table
GenBank assembly ID	Species	Family	Order	Class	Phylum	Domain	Assembly type	No. scaffolds	No. GIs	CircleOrigin GIs	Cross GIs	Intact GIs
GCA_000008665.1	Archaeoglobus fulgidus	Archaeoglobaceae	Archaeoglobales	Archaeoglobi	Halobacteriota	Archaea	isolate	1	1			17.V:AE000782.1/2088084-2105026
GCA_000734035.1	Archaeoglobus fulgidus	Archaeoglobaceae	Archaeoglobales	Archaeoglobi	Halobacteriota	Archaea	isolate	1	1			113.T:CP006577.1/1369761-1482790
GCA_001508745.1	Archaeoglobus fulgidus	Archaeoglobaceae	Archaeoglobales	Archaeoglobi	Halobacteriota	Archaea	MAG	99	0
GCA_001508815.1	Archaeoglobus fulgidus	Archaeoglobaceae	Archaeoglobales	Archaeoglobi	Halobacteriota	Archaea	MAG	153	0
GCA_900069765.1	Archaeoglobus fulgidus	Archaeoglobaceae	Archaeoglobales	Archaeoglobi	Halobacteriota	Archaea	isolate	206	0
GCA_001006045.1	Geoglobus ahangari	Archaeoglobaceae	Archaeoglobales	Archaeoglobi	Halobacteriota	Archaea	isolate	1	0
GCA_013151125.1	Geoglobus ahangari	Archaeoglobaceae	Archaeoglobales	Archaeoglobi	Halobacteriota	Archaea	MAG	163	0
GCA_003551725.1	N1521 sp003551725	Haloferacaceae	Halobacteriales	Halobacteria	Halobacteriota	Archaea	MAG	462	0
GCA_013342525.1	N1521 sp003551725	Haloferacaceae	Halobacteriales	Halobacteria	Halobacteriota	Archaea	isolate	2	1			18.recD:JABURX010000002.1/145074-162933
GCA_000337715.1	Natronorubrum bangense	Natrialbaceae	Halobacteriales	Halobacteria	Halobacteriota	Archaea	isolate	62	0
GCA_004799645.1	Natronorubrum bangense	Natrialbaceae	Halobacteriales	Halobacteria	Halobacteriota	Archaea	isolate	5	0
GCA_007122115.1	Natronorubrum bangense	Natrialbaceae	Halobacteriales	Halobacteria	Halobacteriota	Archaea	MAG	417	0
GCA_000430905.1	Methanocorpusculum parvum	Methanocorpusculaceae	Methanomicrobiales	Methanomicrobia	Halobacteriota	Archaea	isolate	27	0
GCA_002287215.1	Methanocorpusculum parvum	Methanocorpusculaceae	Methanomicrobiales	Methanomicrobia	Halobacteriota	Archaea	isolate	47	0
GCA_012062385.1	Methanocorpusculum parvum	Methanocorpusculaceae	Methanomicrobiales	Methanomicrobia	Halobacteriota	Archaea	isolate	87	0
GCA_012513095.1	Methanocorpusculum parvum	Methanocorpusculaceae	Methanomicrobiales	Methanomicrobia	Halobacteriota	Archaea	MAG	241	0
GCA_000304355.2	Methanoculleus bourgensis	Methanoculleaceae	Methanomicrobiales	Methanomicrobia	Halobacteriota	Archaea	isolate	1	0
GCA_002499165.1	Methanoculleus bourgensis	Methanoculleaceae	Methanomicrobiales	Methanomicrobia	Halobacteriota	Archaea	MAG	152	1			7.acsA|DUF2795:DAKO01000114.1/41661-34351
GCA_002502935.1	Methanoculleus bourgensis	Methanoculleaceae	Methanomicrobiales	Methanomicrobia	Halobacteriota	Archaea	MAG	141	0
GCA_012799355.1	Methanoculleus bourgensis	Methanoculleaceae	Methanomicrobiales	Methanomicrobia	Halobacteriota	Archaea	MAG	372	0
GCA_900036045.1	Methanoculleus bourgensis	Methanoculleaceae	Methanomicrobiales	Methanomicrobia	Halobacteriota	Archaea	isolate	1	0
GCA_900079125.1	Methanoculleus bourgensis	Methanoculleaceae	Methanomicrobiales	Methanomicrobia	Halobacteriota	Archaea	isolate	1	0
GCA_012800035.1	Methanoculleus chikugoensis_A	Methanoculleaceae	Methanomicrobiales	Methanomicrobia	Halobacteriota	Archaea	MAG	445	0
GCA_900095385.1	Methanoculleus chikugoensis_A	Methanoculleaceae	Methanomicrobiales	Methanomicrobia	Halobacteriota	Archaea	isolate	70	1		12.SecD_SecF|trxA:FMID01000041.1/1409-1+FMID01000040.1/14555-4190
GCA_001512385.1	Methanoculleus thermophilus	Methanoculleaceae	Methanomicrobiales	Methanomicrobia	Halobacteriota	Archaea	MAG	106	0
GCA_001571405.1	Methanoculleus thermophilus	Methanoculleaceae	Methanomicrobiales	Methanomicrobia	Halobacteriota	Archaea	isolate	23	1			12.T:BCNX01000003.1/18089-6291
GCA_012521595.1	Methanoculleus thermophilus	Methanoculleaceae	Methanomicrobiales	Methanomicrobia	Halobacteriota	Archaea	MAG	169	0
GCA_900101055.1	Methanoculleus thermophilus	Methanoculleaceae	Methanomicrobiales	Methanomicrobia	Halobacteriota	Archaea	isolate	21	1			12.T:FNFT01000003.1/252917-264715
GCA_000013445.1	Methanospirillum hungatei	Methanospirillaceae	Methanomicrobiales	Methanomicrobia	Halobacteriota	Archaea	isolate	1	1			7.T:CP000254.1/1122769-1129820
GCA_002069575.1	Methanospirillum hungatei	Methanospirillaceae	Methanomicrobiales	Methanomicrobia	Halobacteriota	Archaea	MAG	574	0
GCA_002496135.1	Methanospirillum hungatei	Methanospirillaceae	Methanomicrobiales	Methanomicrobia	Halobacteriota	Archaea	MAG	243	0
GCA_000685155.1	Methanoperedens nitroreducens	Methanoperedenaceae	Methanosarcinales	Methanosarcinia	Halobacteriota	Archaea	isolate	10	0
GCA_002496325.1	Methanoperedens nitroreducens	Methanoperedenaceae	Methanosarcinales	Methanosarcinia	Halobacteriota	Archaea	MAG	72	0
GCA_001317315.1	Methanoperedens sp002487355	Methanoperedenaceae	Methanosarcinales	Methanosarcinia	Halobacteriota	Archaea	MAG	514	0
GCA_002487355.1	Methanoperedens sp002487355	Methanoperedenaceae	Methanosarcinales	Methanosarcinia	Halobacteriota	Archaea	isolate	85	0
GCA_002634415.1	Methanoperedens sp002487355	Methanoperedenaceae	Methanosarcinales	Methanosarcinia	Halobacteriota	Archaea	MAG	146	0
GCA_008933945.1	Methanoperedens sp002487355	Methanoperedenaceae	Methanosarcinales	Methanosarcinia	Halobacteriota	Archaea	MAG	95	0
GCA_001577555.1	Methanohalophilus euhalobius	Methanosarcinaceae	Methanosarcinales	Methanosarcinia	Halobacteriota	Archaea	MAG	260	0
GCA_001683555.1	Methanohalophilus euhalobius	Methanosarcinaceae	Methanosarcinales	Methanosarcinia	Halobacteriota	Archaea	MAG	58	1			8.HYP:MAFX01000009.1/11061-18686
GCA_001726015.1	Methanohalophilus euhalobius	Methanosarcinaceae	Methanosarcinales	Methanosarcinia	Halobacteriota	Archaea	MAG	23	0
GCA_002973515.1	Methanohalophilus euhalobius	Methanosarcinaceae	Methanosarcinales	Methanosarcinia	Halobacteriota	Archaea	isolate	28	0
GCA_003722155.1	Methanohalophilus euhalobius	Methanosarcinaceae	Methanosarcinales	Methanosarcinia	Halobacteriota	Archaea	isolate	21	0
GCA_003940385.1	Methanohalophilus euhalobius	Methanosarcinaceae	Methanosarcinales	Methanosarcinia	Halobacteriota	Archaea	MAG	234	0
GCA_003940405.1	Methanohalophilus euhalobius	Methanosarcinaceae	Methanosarcinales	Methanosarcinia	Halobacteriota	Archaea	MAG	124	1		31.CRISPR:RWIH01000030.1/4193-29614+RWIH01000111.1/1-5493
GCA_004104135.1	Methanohalophilus euhalobius	Methanosarcinaceae	Methanosarcinales	Methanosarcinia	Halobacteriota	Archaea	isolate	74	0
GCA_004340645.1	Methanohalophilus euhalobius	Methanosarcinaceae	Methanosarcinales	Methanosarcinia	Halobacteriota	Archaea	isolate	1	0
GCA_900215215.1	Methanohalophilus euhalobius	Methanosarcinaceae	Methanosarcinales	Methanosarcinia	Halobacteriota	Archaea	isolate	27	0
GCA_001577565.1	Methanolobus zinderi	Methanosarcinaceae	Methanosarcinales	Methanosarcinia	Halobacteriota	Archaea	MAG	145	0
GCA_013388255.1	Methanolobus zinderi	Methanosarcinaceae	Methanosarcinales	Methanosarcinia	Halobacteriota	Archaea	isolate	1	0
GCA_000328665.1	Methanomethylovorans hollandica	Methanosarcinaceae	Methanosarcinales	Methanosarcinia	Halobacteriota	Archaea	isolate	2	1			35.lon1:CP003362.1/1228199-1192840
GCA_002503365.1	Methanomethylovorans hollandica	Methanosarcinaceae	Methanosarcinales	Methanosarcinia	Halobacteriota	Archaea	MAG	160	0
GCA_002508385.1	Methanomethylovorans hollandica	Methanosarcinaceae	Methanosarcinales	Methanosarcinia	Halobacteriota	Archaea	MAG	169	0
GCA_000007345.1	Methanosarcina acetivorans	Methanosarcinaceae	Methanosarcinales	Methanosarcinia	Halobacteriota	Archaea	isolate	1	0
GCA_013329655.1	Methanosarcina acetivorans	Methanosarcinaceae	Methanosarcinales	Methanosarcinia	Halobacteriota	Archaea	MAG	201	0
GCA_001304615.2	Methanosarcina flavescens	Methanosarcinaceae	Methanosarcinales	Methanosarcinia	Halobacteriota	Archaea	isolate	1	1			27.T:CP032683.1/931559-958153
GCA_012519275.1	Methanosarcina flavescens	Methanosarcinaceae	Methanosarcinales	Methanosarcinia	Halobacteriota	Archaea	MAG	81	1			24.pyrF:JAAYQL010000058.1/34885-10650
GCA_000007065.1	Methanosarcina mazei	Methanosarcinaceae	Methanosarcinales	Methanosarcinia	Halobacteriota	Archaea	isolate	1	2			12.argF:AE008384.1/181232-193132,20.DUF567:AE008384.1/3318726-3298554
GCA_000341715.1	Methanosarcina mazei	Methanosarcinaceae	Methanosarcinales	Methanosarcinia	Halobacteriota	Archaea	isolate	1	0
GCA_000744315.1	Methanosarcina mazei	Methanosarcinaceae	Methanosarcinales	Methanosarcinia	Halobacteriota	Archaea	isolate	1	1			23.pyrF|acsC:JQLR01000001.1/1768436-1791502
GCA_000970165.1	Methanosarcina mazei	Methanosarcinaceae	Methanosarcinales	Methanosarcinia	Halobacteriota	Archaea	isolate	1	2			31.DUF567:CP009509.1/2354394-2385407,12.S:CP009509.1/2977614-2965906
GCA_000970185.1	Methanosarcina mazei	Methanosarcinaceae	Methanosarcinales	Methanosarcinia	Halobacteriota	Archaea	isolate	1	2			33.PKD:CP009511.1/1706446-1739474,28.DUF45:CP009511.1/2559347-2531156
GCA_000970205.1	Methanosarcina mazei	Methanosarcinaceae	Methanosarcinales	Methanosarcinia	Halobacteriota	Archaea	isolate	1	2			20.T:CP009512.1/674843-655123,37.ileS:CP009512.1/2178833-2141940
GCA_000970225.1	Methanosarcina mazei	Methanosarcinaceae	Methanosarcinales	Methanosarcinia	Halobacteriota	Archaea	isolate	1	2			29.AAA:CP009513.1/1237770-1266733,82.exoA:CP009513.1/2131913-2050366
GCA_000970245.1	Methanosarcina mazei	Methanosarcinaceae	Methanosarcinales	Methanosarcinia	Halobacteriota	Archaea	isolate	1	1			12.S:CP009514.1/1301847-1290139
GCA_000978935.1	Methanosarcina mazei	Methanosarcinaceae	Methanosarcinales	Methanosarcinia	Halobacteriota	Archaea	isolate	146	3		31.HYP:JJPF01000108.1/54550-85108+JJPF01000001.1/23640-23538	23.argF:JJPF01000002.1/36797-60165,13.HYP:JJPF01000055.1/40829-27356
GCA_000978945.1	Methanosarcina mazei	Methanosarcinaceae	Methanosarcinales	Methanosarcinia	Halobacteriota	Archaea	isolate	147	3			13.HYP:JJPB01000013.1/30372-16899,23.argF:JJPB01000086.1/68657-92025,12.S:JJPB01000089.1/5736-17444
GCA_000978955.1	Methanosarcina mazei	Methanosarcinaceae	Methanosarcinales	Methanosarcinia	Halobacteriota	Archaea	isolate	236	1			12.S:JJOU01000186.1/6736-18444
GCA_000978965.1	Methanosarcina mazei	Methanosarcinaceae	Methanosarcinales	Methanosarcinia	Halobacteriota	Archaea	isolate	156	4		20.ileS:JJPI01000043.1/6676-17604+JJPI01000009.1/46884-38209,29.S:JJPI01000117.1/12420-32591+JJPI01000106.1/1-9106	18.argF:JJPI01000048.1/65461-47523,12.S:JJPI01000141.1/210868-199160
GCA_000979015.1	Methanosarcina mazei	Methanosarcinaceae	Methanosarcinales	Methanosarcinia	Halobacteriota	Archaea	isolate	159	2			35.pyrF|acsC:JJPO01000127.1/196076-161286,12.S:JJPO01000144.1/5737-17445
GCA_000979025.1	Methanosarcina mazei	Methanosarcinaceae	Methanosarcinales	Methanosarcinia	Halobacteriota	Archaea	isolate	167	1			12.S:JJPR01000069.1/5737-17445
GCA_000979035.1	Methanosarcina mazei	Methanosarcinaceae	Methanosarcinales	Methanosarcinia	Halobacteriota	Archaea	isolate	211	3		29.S:JJPU01000017.1/12047-32218+JJPU01000139.1/21152-12047	12.S:JJPU01000023.1/5737-17445,29.DUF45:JJPU01000181.1/30975-1526
GCA_000979045.1	Methanosarcina mazei	Methanosarcinaceae	Methanosarcinales	Methanosarcinia	Halobacteriota	Archaea	isolate	136	4		29.S:JJPW01000099.1/20172-1+JJPW01000018.1/14554-5449	29.DUF45:JJPW01000005.1/32413-2964,18.argF:JJPW01000012.1/49406-67344,12.S:JJPW01000039.1/5737-17445
GCA_000979095.1	Methanosarcina mazei	Methanosarcinaceae	Methanosarcinales	Methanosarcinia	Halobacteriota	Archaea	isolate	199	1			12.S:JJPX01000069.1/5737-17445
GCA_000979105.1	Methanosarcina mazei	Methanosarcinaceae	Methanosarcinales	Methanosarcinia	Halobacteriota	Archaea	isolate	124	3		17.DUF45:JJQA01000020.1/3157-1+JJQA01000093.1/77131-63243,12.S:JJQA01000044.1/5764-17561+JJQA01000108.1/1-102	28.pipB2|argF:JJQA01000117.1/209998-181794
GCA_000979115.1	Methanosarcina mazei	Methanosarcinaceae	Methanosarcinales	Methanosarcinia	Halobacteriota	Archaea	isolate	238	0
GCA_000979125.1	Methanosarcina mazei	Methanosarcinaceae	Methanosarcinales	Methanosarcinia	Halobacteriota	Archaea	isolate	164	3			13.HYP:JJQE01000017.1/56707-43234,12.S:JJQE01000141.1/5757-17465,23.argF:JJQE01000161.1/37522-60890
GCA_000979175.1	Methanosarcina mazei	Methanosarcinaceae	Methanosarcinales	Methanosarcinia	Halobacteriota	Archaea	isolate	205	2		37.argF:JJQH01000125.1/15411-1+JJQH01000111.1/1-21664	12.S:JJQH01000045.1/5736-17443
GCA_000979185.1	Methanosarcina mazei	Methanosarcinaceae	Methanosarcinales	Methanosarcinia	Halobacteriota	Archaea	isolate	123	2			12.S:JJQI01000049.1/5735-17443,45.DUF2121:JJQI01000069.1/2676-48165
GCA_000979195.1	Methanosarcina mazei	Methanosarcinaceae	Methanosarcinales	Methanosarcinia	Halobacteriota	Archaea	isolate	171	2			12.S:JJQM01000079.1/5736-17443,37.argF:JJQM01000126.1/4613-41633
GCA_000979205.1	Methanosarcina mazei	Methanosarcinaceae	Methanosarcinales	Methanosarcinia	Halobacteriota	Archaea	isolate	374	2			37.argF:JJQO01000047.1/4613-41633,12.S:JJQO01000352.1/5736-17443
GCA_000979255.1	Methanosarcina mazei	Methanosarcinaceae	Methanosarcinales	Methanosarcinia	Halobacteriota	Archaea	isolate	155	2			12.S:JJQS01000019.1/5764-17393,37.argF:JJQS01000129.1/95251-132271
GCA_000979265.1	Methanosarcina mazei	Methanosarcinaceae	Methanosarcinales	Methanosarcinia	Halobacteriota	Archaea	isolate	263	4		94.ileS:JJQU01000082.1/6703-35420+JJQU01000021.1/70838-5902,12.S:JJQU01000104.1/5737-6021+JJQU01000079.1/12135-596	39.Peptidase_C1:JJQU01000002.1/16444-55774,25.pipB2|argF:JJQU01000093.1/43321-67935
GCA_000979275.1	Methanosarcina mazei	Methanosarcinaceae	Methanosarcinales	Methanosarcinia	Halobacteriota	Archaea	isolate	154	2			12.S:JJQV01000052.1/5736-17443,37.argF:JJQV01000133.1/102288-139308
GCA_000979335.1	Methanosarcina mazei	Methanosarcinaceae	Methanosarcinales	Methanosarcinia	Halobacteriota	Archaea	isolate	189	2			12.S:JJOR01000151.1/5736-17365,37.argF:JJOR01000174.1/81307-44286
GCA_000979345.1	Methanosarcina mazei	Methanosarcinaceae	Methanosarcinales	Methanosarcinia	Halobacteriota	Archaea	isolate	146	4		12.S:JJOS01000033.1/5810-6094+JJOS01000042.1/1-11632	39.Peptidase_C1:JJOS01000002.1/83686-44253,25.pipB2|argF:JJOS01000012.1/57157-81771,94.ileS:JJOS01000012.1/194130-287958
GCA_000979375.1	Methanosarcina mazei	Methanosarcinaceae	Methanosarcinales	Methanosarcinia	Halobacteriota	Archaea	isolate	136	2			15.DUF1724:JJOT01000015.1/20497-5216,12.S:JJOT01000095.1/5737-17445
GCA_000979495.1	Methanosarcina mazei	Methanosarcinaceae	Methanosarcinales	Methanosarcinia	Halobacteriota	Archaea	isolate	267	1			12.S:JJPA01000035.1/7005-18713
GCA_000979505.1	Methanosarcina mazei	Methanosarcinaceae	Methanosarcinales	Methanosarcinia	Halobacteriota	Archaea	isolate	167	2		11.exoA:JJPC01000067.1/7866-1+JJPC01000160.1/45541-42839	12.S:JJPC01000035.1/12659-951
GCA_000979515.1	Methanosarcina mazei	Methanosarcinaceae	Methanosarcinales	Methanosarcinia	Halobacteriota	Archaea	isolate	209	3			23.argF:JJPD01000145.1/71675-48307,13.HYP:JJPD01000171.1/30135-16662,12.S:JJPD01000181.1/5748-17456
GCA_000979555.1	Methanosarcina mazei	Methanosarcinaceae	Methanosarcinales	Methanosarcinia	Halobacteriota	Archaea	isolate	185	3			12.S:JJPE01000113.1/5736-17444,13.HYP:JJPE01000153.1/41959-28486,23.argF:JJPE01000168.1/71595-48227
GCA_000979575.1	Methanosarcina mazei	Methanosarcinaceae	Methanosarcinales	Methanosarcinia	Halobacteriota	Archaea	isolate	160	3			12.S:JJPG01000012.1/5737-17445,13.HYP:JJPG01000064.1/30267-16794,23.argF:JJPG01000144.1/37478-60846
GCA_000979585.1	Methanosarcina mazei	Methanosarcinaceae	Methanosarcinales	Methanosarcinia	Halobacteriota	Archaea	isolate	142	3			23.argF:JJPH01000022.1/35992-59360,13.HYP:JJPH01000120.1/161115-147642,12.S:JJPH01000133.1/5736-17444
GCA_000979595.1	Methanosarcina mazei	Methanosarcinaceae	Methanosarcinales	Methanosarcinia	Halobacteriota	Archaea	isolate	163	4		20.ileS:JJPJ01000060.1/10936-1+JJPJ01000043.1/1-8664,29.S:JJPJ01000143.1/20172-1+JJPJ01000057.1/46877-37772	18.argF:JJPJ01000053.1/49448-67386,12.S:JJPJ01000148.1/5737-17445
GCA_000979635.1	Methanosarcina mazei	Methanosarcinaceae	Methanosarcinales	Methanosarcinia	Halobacteriota	Archaea	isolate	139	4		20.ileS:JJPK01000044.1/10929-1+JJPK01000075.1/1-8671,29.S:JJPK01000121.1/12388-32559+JJPK01000066.1/46882-37772	12.S:JJPK01000103.1/5737-17445,18.argF:JJPK01000113.1/48044-65982
GCA_000979655.1	Methanosarcina mazei	Methanosarcinaceae	Methanosarcinales	Methanosarcinia	Halobacteriota	Archaea	isolate	349	2		30.DUF45:JJPM01000270.1/28531-1+JJPM01000186.1/1-1701	12.S:JJPM01000202.1/851-12559
GCA_000979665.1	Methanosarcina mazei	Methanosarcinaceae	Methanosarcinales	Methanosarcinia	Halobacteriota	Archaea	isolate	162	2		47.exoA:JJPL01000078.1/41076-1+JJPL01000090.1/31592-25310	12.S:JJPL01000113.1/5737-17445
GCA_000979675.1	Methanosarcina mazei	Methanosarcinaceae	Methanosarcinales	Methanosarcinia	Halobacteriota	Archaea	isolate	182	3		24.DUF567:JJPN01000006.1/19985-1+JJPN01000100.1/1-4251,22.argF:JJPN01000144.1/19634-1+JJPN01000014.1/50806-48750	12.S:JJPN01000135.1/5745-17453
GCA_000979685.1	Methanosarcina mazei	Methanosarcinaceae	Methanosarcinales	Methanosarcinia	Halobacteriota	Archaea	isolate	157	2			30.yraA:JJPP01000022.1/13545-43426,12.S:JJPP01000029.1/12246-538
GCA_000979735.1	Methanosarcina mazei	Methanosarcinaceae	Methanosarcinales	Methanosarcinia	Halobacteriota	Archaea	isolate	186	4		61.pyrF|acsC:JJPQ01000013.1/7335-1+JJPQ01000045.1/59666-5558,23.DUF567:JJPQ01000038.1/50593-69022+JJPQ01000055.1/21107-16911,11.argF:JJPQ01000103.1/40360-49463+JJPQ01000014.1/74013-71957	12.S:JJPQ01000120.1/5887-17595
GCA_000979745.1	Methanosarcina mazei	Methanosarcinaceae	Methanosarcinales	Methanosarcinia	Halobacteriota	Archaea	isolate	222	1			12.S:JJPS01000212.1/5737-17445
GCA_000979755.1	Methanosarcina mazei	Methanosarcinaceae	Methanosarcinales	Methanosarcinia	Halobacteriota	Archaea	isolate	167	2		21.ileS:JJPT01000025.1/16444-1+JJPT01000155.1/1-4909	12.S:JJPT01000157.1/5737-17445
GCA_000979765.1	Methanosarcina mazei	Methanosarcinaceae	Methanosarcinales	Methanosarcinia	Halobacteriota	Archaea	isolate	136	4		29.S:JJPV01000088.1/16098-36269+JJPV01000105.1/14555-5450	18.argF:JJPV01000021.1/48062-66000,12.S:JJPV01000051.1/135748-124118,29.DUF45:JJPV01000134.1/32381-2932
GCA_000979815.1	Methanosarcina mazei	Methanosarcinaceae	Methanosarcinales	Methanosarcinia	Halobacteriota	Archaea	isolate	128	3		24.DUF567:JJPY01000045.1/50689-69114+JJPY01000027.1/17109-11601	12.S:JJPY01000051.1/5790-17498,26.argF:JJPY01000064.1/65521-91548
GCA_000979825.1	Methanosarcina mazei	Methanosarcinaceae	Methanosarcinales	Methanosarcinia	Halobacteriota	Archaea	isolate	185	3		25.DUF567:JJPZ01000146.1/19991-1+JJPZ01000122.1/1-5502,26.argF:JJPZ01000158.1/24108-1+JJPZ01000076.1/50806-48750	12.S:JJPZ01000128.1/5812-17520
GCA_000979845.1	Methanosarcina mazei	Methanosarcinaceae	Methanosarcinales	Methanosarcinia	Halobacteriota	Archaea	isolate	144	3		19.DUF45:JJQB01000002.1/3157-1+JJQB01000132.1/78709-63254,12.S:JJQB01000087.1/5764-17556+JJQB01000130.1/1-102	28.pipB2|argF:JJQB01000029.1/94713-66509
GCA_000979855.1	Methanosarcina mazei	Methanosarcinaceae	Methanosarcinales	Methanosarcinia	Halobacteriota	Archaea	isolate	171	3		12.S:JJQC01000074.1/5764-17555+JJQC01000036.1/1-102,20.DUF45:JJQC01000118.1/4594-1+JJQC01000141.1/78709-63254	28.pipB2|argF:JJQC01000073.1/64409-92613
GCA_000979895.1	Methanosarcina mazei	Methanosarcinaceae	Methanosarcinales	Methanosarcinia	Halobacteriota	Archaea	isolate	157	2		28.pipB2|argF:JJQF01000019.1/5296-32141+JJQF01000036.1/53183-51631	12.S:JJQF01000070.1/5737-17446
GCA_000979915.1	Methanosarcina mazei	Methanosarcinaceae	Methanosarcinales	Methanosarcinia	Halobacteriota	Archaea	isolate	172	1			12.S:JJQG01000047.1/5729-17436
GCA_000979925.1	Methanosarcina mazei	Methanosarcinaceae	Methanosarcinales	Methanosarcinia	Halobacteriota	Archaea	isolate	231	2			37.argF:JJQJ01000061.1/3432-40607,12.S:JJQJ01000108.1/5736-17443
GCA_000979935.1	Methanosarcina mazei	Methanosarcinaceae	Methanosarcinales	Methanosarcinia	Halobacteriota	Archaea	isolate	294	1			12.S:JJQK01000062.1/12677-1047
GCA_000979995.1	Methanosarcina mazei	Methanosarcinaceae	Methanosarcinales	Methanosarcinia	Halobacteriota	Archaea	isolate	204	2		12.S:JJQN01000047.1/5737-12512+JJQN01000181.1/1-5133	19.argF:JJQN01000116.1/78852-60068
GCA_000980005.1	Methanosarcina mazei	Methanosarcinaceae	Methanosarcinales	Methanosarcinia	Halobacteriota	Archaea	isolate	337	2		29.argF:JJQP01000201.1/2761-30241+JJQP01000180.1/1-1361	12.S:JJQP01000104.1/12309-602
GCA_000980025.1	Methanosarcina mazei	Methanosarcinaceae	Methanosarcinales	Methanosarcinia	Halobacteriota	Archaea	isolate	176	1		12.S:JJQQ01000139.1/288-1+JJQQ01000113.1/1-11620
GCA_000980055.1	Methanosarcina mazei	Methanosarcinaceae	Methanosarcinales	Methanosarcinia	Halobacteriota	Archaea	isolate	175	2			12.S:JJQR01000038.1/5736-17443,37.argF:JJQR01000061.1/4613-41633
GCA_000980075.1	Methanosarcina mazei	Methanosarcinaceae	Methanosarcinales	Methanosarcinia	Halobacteriota	Archaea	isolate	142	2		37.Tnp_MULE|NUDIX:JJQW01000026.1/68552-105969+JJQW01000009.1/90266-90222	37.argF:JJQW01000059.1/3439-40446
GCA_000980085.1	Methanosarcina mazei	Methanosarcinaceae	Methanosarcinales	Methanosarcinia	Halobacteriota	Archaea	isolate	257	2		37.argF:JJQT01000187.1/10400-1+JJQT01000114.1/1-26583	12.S:JJQT01000155.1/5736-17443
GCA_000980105.1	Methanosarcina mazei	Methanosarcinaceae	Methanosarcinales	Methanosarcinia	Halobacteriota	Archaea	isolate	260	2		12.S:JJQX01000024.1/5736-15349+JJQX01000088.1/1-2175	37.argF:JJQX01000190.1/3435-40455
GCA_000980135.1	Methanosarcina mazei	Methanosarcinaceae	Methanosarcinales	Methanosarcinia	Halobacteriota	Archaea	isolate	159	2			37.argF:JJQZ01000005.1/4613-41633,12.S:JJQZ01000103.1/5736-17443
GCA_000980155.1	Methanosarcina mazei	Methanosarcinaceae	Methanosarcinales	Methanosarcinia	Halobacteriota	Archaea	isolate	148	2			37.argF:JJRA01000002.1/81198-44177,12.S:JJRA01000065.1/6369-18076
GCA_000980175.1	Methanosarcina mazei	Methanosarcinaceae	Methanosarcinales	Methanosarcinia	Halobacteriota	Archaea	isolate	142	2			12.S:JJRB01000034.1/5736-17443,37.argF:JJRB01000041.1/4613-41633
GCA_001315865.1	Methanosarcina mazei	Methanosarcinaceae	Methanosarcinales	Methanosarcinia	Halobacteriota	Archaea	isolate	309	4		93.ileS2:BBBC01000002.1/6768-76995+BBBC01000034.1/1-22320,26.HYP:BBBC01000037.1/23786-1+BBBC01000227.1/2579-610,29.argF:BBBC01000129.1/10281-11735+BBBC01000039.1/31569-4491,12.S:BBBC01000212.1/3024-3211+BBBC01000123.1/12374-788
GCA_002496095.1	Methanosarcina mazei	Methanosarcinaceae	Methanosarcinales	Methanosarcinia	Halobacteriota	Archaea	MAG	185	0
GCA_002506415.1	Methanosarcina mazei	Methanosarcinaceae	Methanosarcinales	Methanosarcinia	Halobacteriota	Archaea	MAG	130	3		29.rmlA:DAXN01000078.1/20696-30820+DAXN01000102.1/1-19293,18.argF:DAXN01000079.1/13116-1+DAXN01000114.1/1-4848,8.Peptidase_C1:DAXN01000129.1/7604-1+DAXN01000067.1/1-465
GCA_002507065.1	Methanosarcina mazei	Methanosarcinaceae	Methanosarcinales	Methanosarcinia	Halobacteriota	Archaea	MAG	160	0
GCA_005485005.1	Methanosarcina mazei	Methanosarcinaceae	Methanosarcinales	Methanosarcinia	Halobacteriota	Archaea	isolate	1	2			12.0:CP029709.1/14185-2477,33.pipB2|argF:CP029709.1/2683830-2717280
GCA_010706455.1	Methanosarcina mazei	Methanosarcinaceae	Methanosarcinales	Methanosarcinia	Halobacteriota	Archaea	isolate	1	5			28.T:CP042908.1/668904-641304,26.pipB2|argF:CP042908.1/1464403-1490406,48.Peptidase_C1:CP042908.1/1877336-1925150,47.DUF2121:CP042908.1/2391678-2344578,12.S:CP042908.1/3071966-3083674
GCA_002287235.1	Methanosarcina spelaei	Methanosarcinaceae	Methanosarcinales	Methanosarcinia	Halobacteriota	Archaea	isolate	559	0
GCA_002508465.1	Methanosarcina spelaei	Methanosarcinaceae	Methanosarcinales	Methanosarcinia	Halobacteriota	Archaea	MAG	293	2		8.Pyridox_oxidase:DAQQ01000014.1/49-1+DAQQ01000074.1/21265-13698,37.DUF3303:DAQQ01000052.1/7-1+DAQQ01000203.1/81777-44616
GCA_000969885.1	Methanosarcina thermophila	Methanosarcinaceae	Methanosarcinales	Methanosarcinia	Halobacteriota	Archaea	isolate	1	2			34.AsnC_trans_reg:CP009501.1/1153660-1119976,14.HYP:CP009501.1/1627573-1613978
GCA_000969925.1	Methanosarcina thermophila	Methanosarcinaceae	Methanosarcinales	Methanosarcinia	Halobacteriota	Archaea	isolate	1	0
GCA_001402855.1	Methanosarcina thermophila	Methanosarcinaceae	Methanosarcinales	Methanosarcinia	Halobacteriota	Archaea	MAG	1	0
GCA_001512365.1	Methanosarcina thermophila	Methanosarcinaceae	Methanosarcinales	Methanosarcinia	Halobacteriota	Archaea	MAG	47	0
GCA_002496495.1	Methanosarcina thermophila	Methanosarcinaceae	Methanosarcinales	Methanosarcinia	Halobacteriota	Archaea	MAG	36	1			14.HYP:DAKG01000006.1/24064-10321
GCA_002497045.1	Methanosarcina thermophila	Methanosarcinaceae	Methanosarcinales	Methanosarcinia	Halobacteriota	Archaea	MAG	280	0
GCA_003584605.1	Methanosarcina thermophila	Methanosarcinaceae	Methanosarcinales	Methanosarcinia	Halobacteriota	Archaea	MAG	1	3			14.HYP:AP017646.1/167581-153986,45.FGE-sulfatase:AP017646.1/2271900-2317053,33.AsnC_trans_reg:AP017646.1/2885187-2852519
GCA_012719515.1	Methanosarcina thermophila	Methanosarcinaceae	Methanosarcinales	Methanosarcinia	Halobacteriota	Archaea	MAG	79	0
GCA_900116525.1	Methanosarcina thermophila	Methanosarcinaceae	Methanosarcinales	Methanosarcinia	Halobacteriota	Archaea	isolate	23	1			14.HYP:FPAO01000010.1/113871-100149
GCA_000204415.1	Methanothrix soehngenii	Methanotrichaceae	Methanotrichales	Methanosarcinia	Halobacteriota	Archaea	isolate	2	0
GCA_001603225.1	Methanothrix soehngenii	Methanotrichaceae	Methanotrichales	Methanosarcinia	Halobacteriota	Archaea	MAG	292	0
GCA_002496085.1	Methanothrix soehngenii	Methanotrichaceae	Methanotrichales	Methanosarcinia	Halobacteriota	Archaea	MAG	173	0
GCA_002496465.1	Methanothrix soehngenii	Methanotrichaceae	Methanotrichales	Methanosarcinia	Halobacteriota	Archaea	MAG	142	2		9.D:DAKC01000103.1/1138-1+DAKC01000125.1/11131-3093	16.HYP:DAKC01000098.1/9430-25595
GCA_002502475.1	Methanothrix soehngenii	Methanotrichaceae	Methanotrichales	Methanosarcinia	Halobacteriota	Archaea	MAG	195	0
GCA_002503445.1	Methanothrix soehngenii	Methanotrichaceae	Methanotrichales	Methanosarcinia	Halobacteriota	Archaea	MAG	215	0
GCA_002507035.1	Methanothrix soehngenii	Methanotrichaceae	Methanotrichales	Methanosarcinia	Halobacteriota	Archaea	MAG	191	0
GCA_002507265.1	Methanothrix soehngenii	Methanotrichaceae	Methanotrichales	Methanosarcinia	Halobacteriota	Archaea	MAG	180	1		36.alaS:DAZJ01000079.1/36484-1+DAZJ01000064.1/1-11
GCA_012517695.1	Methanothrix soehngenii	Methanotrichaceae	Methanotrichales	Methanosarcinia	Halobacteriota	Archaea	MAG	242	0
GCA_000235565.1	Methanothrix_A harundinacea_E	Methanotrichaceae	Methanotrichales	Methanosarcinia	Halobacteriota	Archaea	isolate	2	1			9.L:CP003117.1/1281759-1290940
GCA_001603195.1	Methanothrix_A harundinacea_E	Methanotrichaceae	Methanotrichales	Methanosarcinia	Halobacteriota	Archaea	MAG	419	0
GCA_002497945.1	Methanothrix_A harundinacea_E	Methanotrichaceae	Methanotrichales	Methanosarcinia	Halobacteriota	Archaea	MAG	48	0
GCA_002503805.1	Methanothrix_A harundinacea_E	Methanotrichaceae	Methanotrichales	Methanosarcinia	Halobacteriota	Archaea	MAG	181	0
GCA_000014945.1	Methanothrix_B thermoacetophila	Methanotrichaceae	Methanotrichales	Methanosarcinia	Halobacteriota	Archaea	isolate	1	0
GCA_013177915.1	Methanothrix_B thermoacetophila	Methanotrichaceae	Methanotrichales	Methanosarcinia	Halobacteriota	Archaea	MAG	3	0
GCA_014361255.1	Methanothrix_B thermoacetophila	Methanotrichaceae	Methanotrichales	Methanosarcinia	Halobacteriota	Archaea	MAG	43	2		13.acsA:JACIVY010000012.1/117-1+JACIVY010000002.1/304483-291359	7.Lycopene_cycl:JACIVY010000010.1/9834-3212
GCA_000711905.1	Methermicoccus shengliensis	Methermicoccaceae	Methanosarcinales_A	Methanosarcinia_A	Halobacteriota	Archaea	isolate	15	0
GCA_001507975.1	Methermicoccus shengliensis	Methermicoccaceae	Methanosarcinales_A	Methanosarcinia_A	Halobacteriota	Archaea	MAG	42	0
GCA_001508185.1	Methermicoccus shengliensis	Methermicoccaceae	Methanosarcinales_A	Methanosarcinia_A	Halobacteriota	Archaea	MAG	59	0
GCA_002494745.1	Methermicoccus shengliensis	Methermicoccaceae	Methanosarcinales_A	Methanosarcinia_A	Halobacteriota	Archaea	MAG	14	0
GCA_013330515.1	Methermicoccus shengliensis	Methermicoccaceae	Methanosarcinales_A	Methanosarcinia_A	Halobacteriota	Archaea	MAG	24	0
GCA_000762265.1	Methanobacterium formicicum	Methanobacteriaceae	Methanobacteriales	Methanobacteria	Methanobacteriota	Archaea	isolate	1	0
GCA_000953115.1	Methanobacterium formicicum	Methanobacteriaceae	Methanobacteriales	Methanobacteria	Methanobacteriota	Archaea	isolate	1	2			41.fdtC:LN515531.1/396380-437021,12.hisA:LN515531.1/2222225-2234364
GCA_001316325.1	Methanobacterium formicicum	Methanobacteriaceae	Methanobacteriales	Methanobacteria	Methanobacteriota	Archaea	isolate	89	0
GCA_001458655.1	Methanobacterium formicicum	Methanobacteriaceae	Methanobacteriales	Methanobacteria	Methanobacteriota	Archaea	isolate	1	2			24.HYP:LN734822.1/344702-368974,8.hisA:LN734822.1/813178-805159
GCA_001509005.1	Methanobacterium formicicum	Methanobacteriaceae	Methanobacteriales	Methanobacteria	Methanobacteriota	Archaea	MAG	219	0
GCA_002496545.1	Methanobacterium formicicum	Methanobacteriaceae	Methanobacteriales	Methanobacteria	Methanobacteriota	Archaea	MAG	193	0
GCA_002502445.1	Methanobacterium subterraneum	Methanobacteriaceae	Methanobacteriales	Methanobacteria	Methanobacteriota	Archaea	MAG	178	0
GCA_002503345.1	Methanobacterium subterraneum	Methanobacteriaceae	Methanobacteriales	Methanobacteria	Methanobacteriota	Archaea	MAG	174	0
GCA_002507095.1	Methanobacterium subterraneum	Methanobacteriaceae	Methanobacteriales	Methanobacteria	Methanobacteriota	Archaea	MAG	97	0
GCA_002813655.1	Methanobacterium subterraneum	Methanobacteriaceae	Methanobacteriales	Methanobacteria	Methanobacteriota	Archaea	isolate	1	2			35.eRF1_1:CP017766.1/396030-431020,17.Ham1p_like:CP017766.1/811797-828739
GCA_002813675.1	Methanobacterium subterraneum	Methanobacteriaceae	Methanobacteriales	Methanobacteria	Methanobacteriota	Archaea	isolate	1	0
GCA_002813695.1	Methanobacterium subterraneum	Methanobacteriaceae	Methanobacteriales	Methanobacteria	Methanobacteriota	Archaea	isolate	1	2			31.cobH:CP017768.1/192744-223499,18.Ham1p_like:CP017768.1/1972555-1954561
GCA_002839685.1	Methanobacterium subterraneum	Methanobacteriaceae	Methanobacteriales	Methanobacteria	Methanobacteriota	Archaea	MAG	514	0
GCA_012933645.1	Methanobacterium subterraneum	Methanobacteriaceae	Methanobacteriales	Methanobacteria	Methanobacteriota	Archaea	isolate	40	1			23.TGT:JABBYL010000022.1/32120-55607
GCA_013331025.1	Methanobacterium subterraneum	Methanobacteriaceae	Methanobacteriales	Methanobacteria	Methanobacteriota	Archaea	MAG	260	0
GCA_002505725.1	Methanobacterium_C congolense	Methanobacteriaceae	Methanobacteriales	Methanobacteria	Methanobacteriota	Archaea	MAG	147	0
GCA_900095295.1	Methanobacterium_C congolense	Methanobacteriaceae	Methanobacteriales	Methanobacteria	Methanobacteriota	Archaea	isolate	2	0
GCA_000016525.1	Methanobrevibacter_A smithii	Methanobacteriaceae	Methanobacteriales	Methanobacteria	Methanobacteriota	Archaea	isolate	1	1			39.czcD:CP000678.1/1693237-1732050
GCA_000151225.1	Methanobrevibacter_A smithii	Methanobacteriaceae	Methanobacteriales	Methanobacteria	Methanobacteriota	Archaea	isolate	10	1			18.CMD:GG704759.1/1677905-1660399
GCA_000151245.1	Methanobrevibacter_A smithii	Methanobacteriaceae	Methanobacteriales	Methanobacteria	Methanobacteriota	Archaea	isolate	9	1			15.CMD:DS996911.1/40633-55831
GCA_000189795.2	Methanobrevibacter_A smithii	Methanobacteriaceae	Methanobacteriales	Methanobacteria	Methanobacteriota	Archaea	isolate	44	2		23.czcD:AEKU01000036.1/14579-19449+AEKU01000002.1/1-17749	18.CMD:AEKU01000009.1/29284-11783
GCA_000189815.2	Methanobrevibacter_A smithii	Methanobacteriaceae	Methanobacteriales	Methanobacteria	Methanobacteriota	Archaea	isolate	54	2		23.czcD:AELL01000041.1/14543-17622+AELL01000043.1/1-19457	17.CMD:AELL01000010.1/29279-11786
GCA_000189835.2	Methanobrevibacter_A smithii	Methanobacteriaceae	Methanobacteriales	Methanobacteria	Methanobacteriota	Archaea	isolate	66	2		21.czcD:AELM01000042.1/14609-17719+AELM01000044.1/1-17754	18.CMD:AELM01000013.1/29285-11785
GCA_000189855.2	Methanobrevibacter_A smithii	Methanobacteriaceae	Methanobacteriales	Methanobacteria	Methanobacteriota	Archaea	isolate	43	2		21.czcD:AELN01000029.1/14614-17730+AELN01000031.1/1-17755	17.CMD:AELN01000005.1/29248-11791
GCA_000189875.2	Methanobrevibacter_A smithii	Methanobacteriaceae	Methanobacteriales	Methanobacteria	Methanobacteriota	Archaea	isolate	102	2		12.CMD:AELO01000021.1/2375-1+AELO01000011.1/21424-11795,21.Cation_efflux:AELO01000076.1/14936-18044+AELO01000079.1/1-17763
GCA_000189895.2	Methanobrevibacter_A smithii	Methanobacteriaceae	Methanobacteriales	Methanobacteria	Methanobacteriota	Archaea	isolate	33	1		23.czcD:AELP01000026.1/14611-17721+AELP01000028.1/1-19452
GCA_000190175.2	Methanobrevibacter_A smithii	Methanobacteriaceae	Methanobacteriales	Methanobacteria	Methanobacteriota	Archaea	isolate	108	2		21.czcD:AEMD01000050.1/3106-1+AEMD01000047.1/41345-23589	17.CMD:AEMD01000013.1/29236-11785
GCA_000437055.1	Methanobrevibacter_A smithii	Methanobacteriaceae	Methanobacteriales	Methanobacteria	Methanobacteriota	Archaea	MAG	30	1		13.Big_1:FR903830.1/13327-1+FR903845.1/169360-169218
GCA_000824705.1	Methanobrevibacter_A smithii	Methanobacteriaceae	Methanobacteriales	Methanobacteria	Methanobacteriota	Archaea	isolate	87	1		6.CMD:CCXV01000062.1/2557-1+CCXV01000014.1/39648-36703
GCA_001729455.1	Methanobrevibacter_A smithii	Methanobacteriaceae	Methanobacteriales	Methanobacteria	Methanobacteriota	Archaea	isolate	112	0
GCA_002813085.1	Methanobrevibacter_A smithii	Methanobacteriaceae	Methanobacteriales	Methanobacteria	Methanobacteriota	Archaea	isolate	1	1			23.CMD:CP017803.1/500210-523402
GCA_900650605.1	Methanobrevibacter_A smithii	Methanobacteriaceae	Methanobacteriales	Methanobacteria	Methanobacteriota	Archaea	isolate	11	1			18.CMD:CAABOX010000002.1/211634-194128
GCA_900654205.1	Methanobrevibacter_A smithii	Methanobacteriaceae	Methanobacteriales	Methanobacteria	Methanobacteriota	Archaea	isolate	14	1			18.CMD:LR136945.1/41153-58659
GCA_901111125.1	Methanobrevibacter_A smithii	Methanobacteriaceae	Methanobacteriales	Methanobacteria	Methanobacteriota	Archaea	isolate	27	1		12.CMD:CAAKMW010000012.1/2823-1+CAAKMW010000014.1/31614-22126
GCA_902384055.1	Methanobrevibacter_A smithii	Methanobacteriaceae	Methanobacteriales	Methanobacteria	Methanobacteriota	Archaea	isolate	10	1			18.CMD:CABMAD010000010.1/1677905-1660399
GCA_003111625.1	Methanobrevibacter_A thaueri	Methanobacteriaceae	Methanobacteriales	Methanobacteria	Methanobacteriota	Archaea	isolate	43	1			34.nifH1:MZGS01000016.1/84349-50618
GCA_902778345.1	Methanobrevibacter_A thaueri	Methanobacteriaceae	Methanobacteriales	Methanobacteria	Methanobacteriota	Archaea	MAG	256	0
GCA_902786715.1	Methanobrevibacter_A thaueri	Methanobacteriaceae	Methanobacteriales	Methanobacteria	Methanobacteriota	Archaea	MAG	99	0
GCA_003111605.1	Methanobrevibacter_A woesei	Methanobacteriaceae	Methanobacteriales	Methanobacteria	Methanobacteriota	Archaea	isolate	12	0
GCA_902406285.1	Methanobrevibacter_A woesei	Methanobacteriaceae	Methanobacteriales	Methanobacteria	Methanobacteriota	Archaea	MAG	14	0
GCA_000320505.2	Methanobrevibacter_B boviskoreani	Methanobacteriaceae	Methanobacteriales	Methanobacteria	Methanobacteriota	Archaea	isolate	54	0
GCA_000404165.1	Methanobrevibacter_B boviskoreani	Methanobacteriaceae	Methanobacteriales	Methanobacteria	Methanobacteriota	Archaea	isolate	1	0
GCA_002509605.1	Methanobrevibacter_B boviskoreani	Methanobacteriaceae	Methanobacteriales	Methanobacteria	Methanobacteriota	Archaea	MAG	105	0
GCA_900315215.1	Methanobrevibacter_B boviskoreani	Methanobacteriaceae	Methanobacteriales	Methanobacteria	Methanobacteriota	Archaea	MAG	23	0
GCA_902757275.1	Methanobrevibacter_B boviskoreani	Methanobacteriaceae	Methanobacteriales	Methanobacteria	Methanobacteriota	Archaea	MAG	23	0
GCA_902786095.1	Methanobrevibacter_B boviskoreani	Methanobacteriaceae	Methanobacteriales	Methanobacteria	Methanobacteriota	Archaea	MAG	140	0
GCA_000012545.1	Methanosphaera stadtmanae	Methanobacteriaceae	Methanobacteriales	Methanobacteria	Methanobacteriota	Archaea	isolate	1	0
GCA_001729395.1	Methanosphaera stadtmanae	Methanobacteriaceae	Methanobacteriales	Methanobacteria	Methanobacteriota	Archaea	isolate	167	0
GCA_003265405.1	Methanosphaera stadtmanae	Methanobacteriaceae	Methanobacteriales	Methanobacteria	Methanobacteriota	Archaea	isolate	130	0
GCA_003266085.1	Methanosphaera stadtmanae	Methanobacteriaceae	Methanobacteriales	Methanobacteria	Methanobacteriota	Archaea	MAG	70	0
GCA_902384015.1	Methanosphaera stadtmanae	Methanobacteriaceae	Methanobacteriales	Methanobacteria	Methanobacteriota	Archaea	isolate	1	0
GCA_000008645.1	Methanothermobacter thermautotrophicus	Methanothermobacteraceae	Methanobacteriales	Methanobacteria	Methanobacteriota	Archaea	isolate	1	0
GCA_002356395.1	Methanothermobacter thermautotrophicus	Methanothermobacteraceae	Methanobacteriales	Methanobacteria	Methanobacteriota	Archaea	MAG	1	0
GCA_003385755.1	Methanothermobacter thermautotrophicus	Methanothermobacteraceae	Methanobacteriales	Methanobacteria	Methanobacteriota	Archaea	isolate	5	1			18.FmdE|Lactamase_B_2:QREL01000001.1/405576-423698
GCA_012719835.1	Methanothermobacter thermautotrophicus	Methanothermobacteraceae	Methanobacteriales	Methanobacteria	Methanobacteriota	Archaea	MAG	289	0
GCA_013330375.1	Methanothermobacter thermautotrophicus	Methanothermobacteraceae	Methanobacteriales	Methanobacteria	Methanobacteriota	Archaea	MAG	91	0
GCA_013330715.1	Methanothermobacter thermautotrophicus	Methanothermobacteraceae	Methanobacteriales	Methanobacteria	Methanobacteriota	Archaea	MAG	95	0
GCA_014361435.1	Methanothermobacter thermautotrophicus	Methanothermobacteraceae	Methanobacteriales	Methanobacteria	Methanobacteriota	Archaea	MAG	328	0
GCA_009914355.1	Methanothermobacter wolfei	Methanothermobacteraceae	Methanobacteriales	Methanobacteria	Methanobacteriota	Archaea	isolate	1	1			25.coaBC|Fibrillarin:CP044013.1/1518747-1493249
GCA_012521115.1	Methanothermobacter wolfei	Methanothermobacteraceae	Methanobacteriales	Methanobacteria	Methanobacteriota	Archaea	MAG	105	0
GCA_900095815.1	Methanothermobacter wolfei	Methanothermobacteraceae	Methanobacteriales	Methanobacteria	Methanobacteriota	Archaea	isolate	1	0
GCA_003264935.1	Methanothermobacter_A tenebrarum	Methanothermobacteraceae_A	Methanobacteriales	Methanobacteria	Methanobacteriota	Archaea	isolate	20	0
GCA_013178175.1	Methanothermobacter_A tenebrarum	Methanothermobacteraceae_A	Methanobacteriales	Methanobacteria	Methanobacteriota	Archaea	MAG	5	0
GCA_014361315.1	Methanothermobacter_A tenebrarum	Methanothermobacteraceae_A	Methanobacteriales	Methanobacteria	Methanobacteriota	Archaea	MAG	22	0
GCA_014361335.1	Methanothermobacter_A tenebrarum	Methanothermobacteraceae_A	Methanobacteriales	Methanobacteria	Methanobacteriota	Archaea	MAG	165	0
GCA_000091665.1	Methanocaldococcus jannaschii	Methanocaldococcaceae	Methanococcales	Methanococci	Methanobacteriota	Archaea	isolate	3	0
GCA_013329685.1	Methanocaldococcus jannaschii	Methanocaldococcaceae	Methanococcales	Methanococci	Methanobacteriota	Archaea	MAG	34	0
GCA_000376965.1	Methanothermococcus thermolithotrophicus	Methanococcaceae	Methanococcales	Methanococci	Methanobacteriota	Archaea	isolate	55	0
GCA_002009965.1	Methanothermococcus thermolithotrophicus	Methanococcaceae	Methanococcales	Methanococci	Methanobacteriota	Archaea	MAG	164	0
GCA_002494795.1	Methanothermococcus thermolithotrophicus	Methanococcaceae	Methanococcales	Methanococci	Methanobacteriota	Archaea	MAG	48	0
GCA_000007185.1	Methanopyrus kandleri	Methanopyraceae	Methanopyrales	Methanopyri	Methanobacteriota	Archaea	isolate	1	0
GCA_013329715.1	Methanopyrus kandleri	Methanopyraceae	Methanopyrales	Methanopyri	Methanobacteriota	Archaea	MAG	6	0
GCA_000011105.1	Pyrococcus horikoshii	Thermococcaceae	Thermococcales	Thermococci	Methanobacteriota	Archaea	isolate	1	0
GCA_013329775.1	Pyrococcus horikoshii	Thermococcaceae	Thermococcales	Thermococci	Methanobacteriota	Archaea	MAG	8	0
GCA_000022545.1	Thermococcus_A sibiricus	Thermococcaceae	Thermococcales	Thermococci	Methanobacteriota	Archaea	isolate	1	0
GCA_001508065.1	Thermococcus_A sibiricus	Thermococcaceae	Thermococcales	Thermococci	Methanobacteriota	Archaea	MAG	107	1		6.DUF555|pyrG:LGFD01000030.1/851-1+LGFD01000019.1/35278-30002
GCA_001508175.1	Thermococcus_A sibiricus	Thermococcaceae	Thermococcales	Thermococci	Methanobacteriota	Archaea	MAG	102	0
GCA_013330395.1	Thermococcus_A sibiricus	Thermococcaceae	Thermococcales	Thermococci	Methanobacteriota	Archaea	MAG	114	1		9.DUF555|pyrG:DUIK01000007.1/3399-1+DUIK01000033.1/1-5268
GCA_014361105.1	Thermococcus_A sibiricus	Thermococcaceae	Thermococcales	Thermococci	Methanobacteriota	Archaea	MAG	59	1		28.DUF555|pyrG:JACIWE010000005.1/48693-69239+JACIWE010000006.1/1-7913
GCA_000430485.1	Thermococcus_A sp000430485	Thermococcaceae	Thermococcales	Thermococci	Methanobacteriota	Archaea	isolate	7	0
GCA_001507935.1	Thermococcus_A sp000430485	Thermococcaceae	Thermococcales	Thermococci	Methanobacteriota	Archaea	MAG	272	0
GCA_009372125.1	Thermococcus_A sp000430485	Thermococcaceae	Thermococcales	Thermococci	Methanobacteriota	Archaea	isolate	119	0
GCA_013330365.1	Thermococcus_A sp000430485	Thermococcaceae	Thermococcales	Thermococci	Methanobacteriota	Archaea	MAG	181	0
GCA_000025665.1	Aciduliprofundum boonei	Aciduliprofundaceae	Aciduliprofundales	Thermoplasmata	Thermoplasmatota	Archaea	isolate	1	0
GCA_013329755.1	Aciduliprofundum boonei	Aciduliprofundaceae	Aciduliprofundales	Thermoplasmata	Thermoplasmatota	Archaea	MAG	46	0
GCA_000404225.1	Methanomassiliicoccus_A intestinalis	Methanomassiliicoccaceae	Methanomassiliicoccales	Thermoplasmata	Thermoplasmatota	Archaea	isolate	1	3			63.G:CP005934.1/1022292-959162,22.P:CP005934.1/1659628-1681740,12.K:CP005934.1/1790816-1802520
GCA_006954445.1	Methanomassiliicoccus_A intestinalis	Methanomassiliicoccaceae	Methanomassiliicoccales	Thermoplasmata	Thermoplasmatota	Archaea	MAG	29	2			12.K:LVVS01000026.1/29895-18191,22.P:LVVS01000029.1/6402-28508
GCA_006954475.1	Methanomassiliicoccus_A intestinalis	Methanomassiliicoccaceae	Methanomassiliicoccales	Thermoplasmata	Thermoplasmatota	Archaea	MAG	24	2			59.G:LVVT01000001.1/88969-148351,9.HYP:LVVT01000010.1/55754-46928
GCA_902383905.1	Methanomassiliicoccus_A intestinalis	Methanomassiliicoccaceae	Methanomassiliicoccales	Thermoplasmata	Thermoplasmatota	Archaea	isolate	1	3			63.G:LR698974.1/1022292-959162,22.P:LR698974.1/1659628-1681740,12.K:LR698974.1/1790816-1802520
GCA_000300255.2	Methanomethylophilus alvus	Methanomethylophilaceae	Methanomassiliicoccales	Thermoplasmata	Thermoplasmatota	Archaea	isolate	1	0
GCA_000437835.1	Methanomethylophilus alvus	Methanomethylophilaceae	Methanomassiliicoccales	Thermoplasmata	Thermoplasmatota	Archaea	MAG	32	0
GCA_003711245.1	Methanomethylophilus alvus	Methanomethylophilaceae	Methanomassiliicoccales	Thermoplasmata	Thermoplasmatota	Archaea	isolate	1	0
GCA_902387285.1	Methanomethylophilus alvus	Methanomethylophilaceae	Methanomassiliicoccales	Thermoplasmata	Thermoplasmatota	Archaea	isolate	1	0
GCA_001481295.1	Methanomethylophilus sp001481295	Methanomethylophilaceae	Methanomassiliicoccales	Thermoplasmata	Thermoplasmatota	Archaea	isolate	50	2		129.S:LOPS01000047.1/69506-85461+LOPS01000001.1/113139-582	20.R:LOPS01000042.1/77809-57485
GCA_006954385.1	Methanomethylophilus sp001481295	Methanomethylophilaceae	Methanomassiliicoccales	Thermoplasmata	Thermoplasmatota	Archaea	MAG	23	0
GCA_900313075.1	Methanomethylophilus sp001481295	Methanomethylophilaceae	Methanomassiliicoccales	Thermoplasmata	Thermoplasmatota	Archaea	MAG	192	0
GCA_900314325.1	Methanomethylophilus sp001481295	Methanomethylophilaceae	Methanomassiliicoccales	Thermoplasmata	Thermoplasmatota	Archaea	MAG	153	0
GCA_902760885.1	Methanomethylophilus sp001481295	Methanomethylophilaceae	Methanomassiliicoccales	Thermoplasmata	Thermoplasmatota	Archaea	MAG	111	1		20.GSPII_E:CACWIK010000037.1/5923-12937+CACWIK010000027.1/17533-4405
GCA_902776105.1	Methanomethylophilus sp001481295	Methanomethylophilaceae	Methanomassiliicoccales	Thermoplasmata	Thermoplasmatota	Archaea	MAG	165	0
GCA_902777245.1	Methanomethylophilus sp001481295	Methanomethylophilaceae	Methanomassiliicoccales	Thermoplasmata	Thermoplasmatota	Archaea	MAG	97	0
GCA_902781205.1	Methanomethylophilus sp001481295	Methanomethylophilaceae	Methanomassiliicoccales	Thermoplasmata	Thermoplasmatota	Archaea	MAG	82	2		8.S:CACZIL010000027.1/17214-19469+CACZIL010000065.1/7011-1602,31.groL:CACZIL010000060.1/494-6353+CACZIL010000016.1/1-24905
GCA_902781415.1	Methanomethylophilus sp001481295	Methanomethylophilaceae	Methanomassiliicoccales	Thermoplasmata	Thermoplasmatota	Archaea	MAG	94	0
GCA_902788475.1	Methanomethylophilus sp001481295	Methanomethylophilaceae	Methanomassiliicoccales	Thermoplasmata	Thermoplasmatota	Archaea	MAG	77	0
GCA_902791645.1	Methanomethylophilus sp001481295	Methanomethylophilaceae	Methanomassiliicoccales	Thermoplasmata	Thermoplasmatota	Archaea	MAG	149	0
GCA_902803655.1	Methanomethylophilus sp001481295	Methanomethylophilaceae	Methanomassiliicoccales	Thermoplasmata	Thermoplasmatota	Archaea	MAG	132	0
GCA_902803895.1	Methanomethylophilus sp001481295	Methanomethylophilaceae	Methanomassiliicoccales	Thermoplasmata	Thermoplasmatota	Archaea	MAG	153	0
GCA_000800805.1	Methanoplasma termitum	Methanomethylophilaceae	Methanomassiliicoccales	Thermoplasmata	Thermoplasmatota	Archaea	isolate	1	0
GCA_009782125.1	Methanoplasma termitum	Methanomethylophilaceae	Methanomassiliicoccales	Thermoplasmata	Thermoplasmatota	Archaea	MAG	87	0
GCA_006954405.1	MX-02 sp006954405	Methanomethylophilaceae	Methanomassiliicoccales	Thermoplasmata	Thermoplasmatota	Archaea	MAG	2	0
GCA_900769185.1	MX-02 sp006954405	Methanomethylophilaceae	Methanomassiliicoccales	Thermoplasmata	Thermoplasmatota	Archaea	isolate	87	0
GCA_006954425.1	UBA71 sp006954425	Methanomethylophilaceae	Methanomassiliicoccales	Thermoplasmata	Thermoplasmatota	Archaea	MAG	4	0
GCA_009911715.1	UBA71 sp006954425	Methanomethylophilaceae	Methanomassiliicoccales	Thermoplasmata	Thermoplasmatota	Archaea	isolate	1	3			39.HYP:CP047880.1/999637-1038857,91.YqaJ:CP047880.1/1208113-1116878,7.S:CP047880.1/1540460-1547072
GCA_006954465.1	UBA71 sp006954465	Methanomethylophilaceae	Methanomassiliicoccales	Thermoplasmata	Thermoplasmatota	Archaea	MAG	271	0
GCA_900768585.1	UBA71 sp006954465	Methanomethylophilaceae	Methanomassiliicoccales	Thermoplasmata	Thermoplasmatota	Archaea	isolate	139	0
GCA_001856845.1	Cuniculiplasma divulgatum	Thermoplasmataceae	Thermoplasmatales	Thermoplasmata	Thermoplasmatota	Archaea	MAG	22	0
GCA_002204655.1	Cuniculiplasma divulgatum	Thermoplasmataceae	Thermoplasmatales	Thermoplasmata	Thermoplasmatota	Archaea	MAG	3	0
GCA_002495975.1	Cuniculiplasma divulgatum	Thermoplasmataceae	Thermoplasmatales	Thermoplasmata	Thermoplasmatota	Archaea	MAG	82	0
GCA_002496705.1	Cuniculiplasma divulgatum	Thermoplasmataceae	Thermoplasmatales	Thermoplasmata	Thermoplasmatota	Archaea	MAG	43	1			8.F:DALE01000038.1/30541-22047
GCA_002497625.1	Cuniculiplasma divulgatum	Thermoplasmataceae	Thermoplasmatales	Thermoplasmata	Thermoplasmatota	Archaea	MAG	88	0
GCA_002498855.1	Cuniculiplasma divulgatum	Thermoplasmataceae	Thermoplasmatales	Thermoplasmata	Thermoplasmatota	Archaea	MAG	73	0
GCA_002499275.1	Cuniculiplasma divulgatum	Thermoplasmataceae	Thermoplasmatales	Thermoplasmata	Thermoplasmatota	Archaea	MAG	107	0
GCA_002503265.1	Cuniculiplasma divulgatum	Thermoplasmataceae	Thermoplasmatales	Thermoplasmata	Thermoplasmatota	Archaea	MAG	101	0
GCA_002504005.1	Cuniculiplasma divulgatum	Thermoplasmataceae	Thermoplasmatales	Thermoplasmata	Thermoplasmatota	Archaea	MAG	77	0
GCA_002504745.1	Cuniculiplasma divulgatum	Thermoplasmataceae	Thermoplasmatales	Thermoplasmata	Thermoplasmatota	Archaea	MAG	87	0
GCA_002505065.1	Cuniculiplasma divulgatum	Thermoplasmataceae	Thermoplasmatales	Thermoplasmata	Thermoplasmatota	Archaea	MAG	126	0
GCA_002505195.1	Cuniculiplasma divulgatum	Thermoplasmataceae	Thermoplasmatales	Thermoplasmata	Thermoplasmatota	Archaea	MAG	69	0
GCA_002505565.1	Cuniculiplasma divulgatum	Thermoplasmataceae	Thermoplasmatales	Thermoplasmata	Thermoplasmatota	Archaea	MAG	83	0
GCA_002506225.1	Cuniculiplasma divulgatum	Thermoplasmataceae	Thermoplasmatales	Thermoplasmata	Thermoplasmatota	Archaea	MAG	77	0
GCA_002508325.1	Cuniculiplasma divulgatum	Thermoplasmataceae	Thermoplasmatales	Thermoplasmata	Thermoplasmatota	Archaea	MAG	97	0
GCA_002508335.1	Cuniculiplasma divulgatum	Thermoplasmataceae	Thermoplasmatales	Thermoplasmata	Thermoplasmatota	Archaea	MAG	145	0
GCA_002509255.1	Cuniculiplasma divulgatum	Thermoplasmataceae	Thermoplasmatales	Thermoplasmata	Thermoplasmatota	Archaea	MAG	68	0
GCA_002509265.1	Cuniculiplasma divulgatum	Thermoplasmataceae	Thermoplasmatales	Thermoplasmata	Thermoplasmatota	Archaea	MAG	123	0
GCA_900083515.1	Cuniculiplasma divulgatum	Thermoplasmataceae	Thermoplasmatales	Thermoplasmata	Thermoplasmatota	Archaea	isolate	1	1			11.G:LT671858.1/1172939-1183578
GCA_900090055.1	Cuniculiplasma divulgatum	Thermoplasmataceae	Thermoplasmatales	Thermoplasmata	Thermoplasmatota	Archaea	isolate	1	1			10.G:LT719092.1/1176392-1186195
GCA_000019605.1	Korarchaeum cryptofilum	Korarchaeaceae	Korarchaeales	Korarchaeia	Thermoproteota	Archaea	isolate	1	0
GCA_003948265.1	Korarchaeum cryptofilum	Korarchaeaceae	Korarchaeales	Korarchaeia	Thermoproteota	Archaea	isolate	51	0
GCA_011358815.1	Korarchaeum cryptofilum	Korarchaeaceae	Korarchaeales	Korarchaeia	Thermoproteota	Archaea	MAG	231	0
GCA_003947435.1	Methanodesulfokores washburnensis	Korarchaeaceae	Korarchaeales	Korarchaeia	Thermoproteota	Archaea	isolate	179	0
GCA_004212055.1	Methanodesulfokores washburnensis	Korarchaeaceae	Korarchaeales	Korarchaeia	Thermoproteota	Archaea	MAG	122	0
GCA_004347975.1	Methanodesulfokores washburnensis	Korarchaeaceae	Korarchaeales	Korarchaeia	Thermoproteota	Archaea	MAG	301	0
GCA_002898445.1	Nitrosocaldus cavascurensis	Nitrosocaldaceae	Nitrososphaerales	Nitrososphaeria	Thermoproteota	Archaea	MAG	45	1		6.HYP:BEHH01000029.1/5329-9217+BEHH01000005.1/24240-21857
GCA_002906215.1	Nitrosocaldus cavascurensis	Nitrosocaldaceae	Nitrososphaerales	Nitrososphaeria	Thermoproteota	Archaea	isolate	1	1			41.acuC|Pyridox_ox_2:CP024014.1/1410949-1451541
GCA_011058825.1	Nitrosocaldus cavascurensis	Nitrosocaldaceae	Nitrososphaerales	Nitrososphaeria	Thermoproteota	Archaea	MAG	12	1			10.T:JAACYF010000009.1/47809-37843
GCA_900248165.1	Nitrosocaldus cavascurensis	Nitrosocaldaceae	Nitrososphaerales	Nitrososphaeria	Thermoproteota	Archaea	isolate	1	0
GCA_000812185.1	Nitrosopelagicus brevis	Nitrosopumilaceae	Nitrososphaerales	Nitrososphaeria	Thermoproteota	Archaea	isolate	1	0
GCA_003045125.1	Nitrosopelagicus brevis	Nitrosopumilaceae	Nitrososphaerales	Nitrososphaeria	Thermoproteota	Archaea	isolate	3	0
GCA_012928565.1	Nitrosopelagicus brevis	Nitrosopumilaceae	Nitrososphaerales	Nitrososphaeria	Thermoproteota	Archaea	MAG	39	0
GCA_902567315.1	Nitrosopelagicus brevis	Nitrosopumilaceae	Nitrososphaerales	Nitrososphaeria	Thermoproteota	Archaea	MAG	51	0
GCA_902588995.1	Nitrosopelagicus brevis	Nitrosopumilaceae	Nitrososphaerales	Nitrososphaeria	Thermoproteota	Archaea	MAG	38	0
GCA_902591065.1	Nitrosopelagicus brevis	Nitrosopumilaceae	Nitrososphaerales	Nitrososphaeria	Thermoproteota	Archaea	MAG	49	0
GCA_902592435.1	Nitrosopelagicus brevis	Nitrosopumilaceae	Nitrososphaerales	Nitrososphaeria	Thermoproteota	Archaea	MAG	32	0
GCA_012928605.1	Nitrosopumilus sp013390905	Nitrosopumilaceae	Nitrososphaerales	Nitrososphaeria	Thermoproteota	Archaea	MAG	7	0
GCA_013390395.1	Nitrosopumilus sp013390905	Nitrosopumilaceae	Nitrososphaerales	Nitrososphaeria	Thermoproteota	Archaea	isolate	21	0
GCA_013390475.1	Nitrosopumilus sp013390905	Nitrosopumilaceae	Nitrososphaerales	Nitrososphaeria	Thermoproteota	Archaea	isolate	44	0
GCA_013390485.1	Nitrosopumilus sp013390905	Nitrosopumilaceae	Nitrososphaerales	Nitrososphaeria	Thermoproteota	Archaea	isolate	17	0
GCA_013390495.1	Nitrosopumilus sp013390905	Nitrosopumilaceae	Nitrososphaerales	Nitrososphaeria	Thermoproteota	Archaea	isolate	46	0
GCA_013390845.1	Nitrosopumilus sp013390905	Nitrosopumilaceae	Nitrososphaerales	Nitrososphaeria	Thermoproteota	Archaea	isolate	46	0
GCA_013390855.1	Nitrosopumilus sp013390905	Nitrosopumilaceae	Nitrososphaerales	Nitrososphaeria	Thermoproteota	Archaea	isolate	13	0
GCA_013390865.1	Nitrosopumilus sp013390905	Nitrosopumilaceae	Nitrososphaerales	Nitrososphaeria	Thermoproteota	Archaea	isolate	16	0
GCA_013390875.1	Nitrosopumilus sp013390905	Nitrosopumilaceae	Nitrososphaerales	Nitrososphaeria	Thermoproteota	Archaea	isolate	15	0
GCA_013390905.1	Nitrosopumilus sp013390905	Nitrosopumilaceae	Nitrososphaerales	Nitrososphaeria	Thermoproteota	Archaea	isolate	20	0
GCA_001870125.1	Nitrosocosmicus exaquare	Nitrososphaeraceae	Nitrososphaerales	Nitrososphaeria	Thermoproteota	Archaea	isolate	1	1			42.HYP:CP017922.1/2123405-2165853
GCA_902826075.1	Nitrosocosmicus exaquare	Nitrososphaeraceae	Nitrososphaerales	Nitrososphaeria	Thermoproteota	Archaea	MAG	211	0
GCA_003116855.1	AG1 sp003116855	AG1	Sulfolobales	Thermoproteia	Thermoproteota	Archaea	isolate	28	0
GCA_003177295.1	AG1 sp003116855	AG1	Sulfolobales	Thermoproteia	Thermoproteota	Archaea	MAG	141	0
GCA_009889545.1	AG1 sp003116855	AG1	Sulfolobales	Thermoproteia	Thermoproteota	Archaea	MAG	340	0
GCA_000258425.1	Fervidicoccus fontis	Fervidicoccaceae	Sulfolobales	Thermoproteia	Thermoproteota	Archaea	isolate	1	0
GCA_002871295.1	Fervidicoccus fontis	Fervidicoccaceae	Sulfolobales	Thermoproteia	Thermoproteota	Archaea	MAG	159	0
GCA_011057105.1	Fervidicoccus fontis	Fervidicoccaceae	Sulfolobales	Thermoproteia	Thermoproteota	Archaea	MAG	68	0
GCA_000017945.1	Ignicoccus_A hospitalis	Ignicoccaceae	Sulfolobales	Thermoproteia	Thermoproteota	Archaea	isolate	1	0
GCA_013329705.1	Ignicoccus_A hospitalis	Ignicoccaceae	Sulfolobales	Thermoproteia	Thermoproteota	Archaea	MAG	18	0
GCA_000016605.1	Metallosphaera sedula	Sulfolobaceae	Sulfolobales	Thermoproteia	Thermoproteota	Archaea	isolate	1	0
GCA_000747605.1	Metallosphaera sedula	Sulfolobaceae	Sulfolobales	Thermoproteia	Thermoproteota	Archaea	isolate	1	0
GCA_001266655.1	Metallosphaera sedula	Sulfolobaceae	Sulfolobales	Thermoproteia	Thermoproteota	Archaea	isolate	1	0
GCA_001266675.1	Metallosphaera sedula	Sulfolobaceae	Sulfolobales	Thermoproteia	Thermoproteota	Archaea	isolate	1	0
GCA_001266695.1	Metallosphaera sedula	Sulfolobaceae	Sulfolobales	Thermoproteia	Thermoproteota	Archaea	isolate	1	0
GCA_001266715.1	Metallosphaera sedula	Sulfolobaceae	Sulfolobales	Thermoproteia	Thermoproteota	Archaea	isolate	1	0
GCA_001266735.1	Metallosphaera sedula	Sulfolobaceae	Sulfolobales	Thermoproteia	Thermoproteota	Archaea	isolate	1	0
GCA_002509145.1	Metallosphaera sedula	Sulfolobaceae	Sulfolobales	Thermoproteia	Thermoproteota	Archaea	MAG	128	0
GCA_005222525.1	Metallosphaera sedula	Sulfolobaceae	Sulfolobales	Thermoproteia	Thermoproteota	Archaea	isolate	1	0
GCA_000011205.1	Sulfurisphaera tokodaii	Sulfolobaceae	Sulfolobales	Thermoproteia	Thermoproteota	Archaea	isolate	1	0
GCA_013329795.1	Sulfurisphaera tokodaii	Sulfolobaceae	Sulfolobales	Thermoproteia	Thermoproteota	Archaea	MAG	62	0
GCA_000446015.1	Thermofilum_B adornatum	Thermofilaceae	Thermofilales	Thermoproteia	Thermoproteota	Archaea	isolate	1	0
GCA_000813245.1	Thermofilum_B adornatum	Thermofilaceae	Thermofilales	Thermoproteia	Thermoproteota	Archaea	isolate	1	0
GCA_009903875.1	Thermofilum_B adornatum	Thermofilaceae	Thermofilales	Thermoproteia	Thermoproteota	Archaea	MAG	204	0
GCA_011046265.1	Thermofilum_B adornatum	Thermofilaceae	Thermofilales	Thermoproteia	Thermoproteota	Archaea	MAG	201	0
GCA_001516725.1	Caldivirga sp001663375	Thermocladiaceae	Thermoproteales	Thermoproteia	Thermoproteota	Archaea	MAG	140	0
GCA_001663375.1	Caldivirga sp001663375	Thermocladiaceae	Thermoproteales	Thermoproteia	Thermoproteota	Archaea	isolate	86	1		9.HYP:LCTF01000012.1/50719-56457+LCTF01000042.1/1-3592
GCA_009903815.1	Caldivirga sp001663375	Thermocladiaceae	Thermoproteales	Thermoproteia	Thermoproteota	Archaea	MAG	215	0
GCA_011054495.1	Caldivirga sp001663375	Thermocladiaceae	Thermoproteales	Thermoproteia	Thermoproteota	Archaea	MAG	141	5		7.R:DSBU01000021.1/43750-46390+DSBU01000091.1/28191-23470,17.AMMECR1:DSBU01000030.1/5720-1+DSBU01000053.1/11878-867,16.S:DSBU01000073.1/3970-1+DSBU01000005.1/1-12348,37.OrfB_IS605:DSBU01000087.1/4589-1+DSBU01000133.1/101768-69118,21.HYP:DSBU01000114.1/18996-1+DSBU01000115.1/1-2186
GCA_000007225.1	Pyrobaculum aerophilum	Thermoproteaceae	Thermoproteales	Thermoproteia	Thermoproteota	Archaea	isolate	1	0
GCA_003400025.1	Pyrobaculum aerophilum	Thermoproteaceae	Thermoproteales	Thermoproteia	Thermoproteota	Archaea	isolate	111	0
GCA_003400145.1	Pyrobaculum aerophilum	Thermoproteaceae	Thermoproteales	Thermoproteia	Thermoproteota	Archaea	isolate	113	0
GCA_009888185.1	Pyrobaculum aerophilum	Thermoproteaceae	Thermoproteales	Thermoproteia	Thermoproteota	Archaea	MAG	275	0
GCA_009889555.1	Pyrobaculum aerophilum	Thermoproteaceae	Thermoproteales	Thermoproteia	Thermoproteota	Archaea	MAG	275	0
GCA_013329805.1	Pyrobaculum aerophilum	Thermoproteaceae	Thermoproteales	Thermoproteia	Thermoproteota	Archaea	MAG	39	0
GCA_001516655.1	Thermoproteus sp002077075	Thermoproteaceae	Thermoproteales	Thermoproteia	Thermoproteota	Archaea	MAG	32	0
GCA_001516665.1	Thermoproteus sp002077075	Thermoproteaceae	Thermoproteales	Thermoproteia	Thermoproteota	Archaea	MAG	78	0
GCA_002077075.2	Thermoproteus sp002077075	Thermoproteaceae	Thermoproteales	Thermoproteia	Thermoproteota	Archaea	isolate	80	0
GCA_011056725.1	Thermoproteus sp002077075	Thermoproteaceae	Thermoproteales	Thermoproteia	Thermoproteota	Archaea	MAG	184	0
GCA_000022565.1	Acidobacterium capsulatum	Acidobacteriaceae	Acidobacteriales	Acidobacteriae	Acidobacteriota	Bacteria	isolate	1	0
GCA_003543335.1	Acidobacterium capsulatum	Acidobacteriaceae	Acidobacteriales	Acidobacteriae	Acidobacteriota	Bacteria	MAG	27	0
GCA_000687145.1	Thermoanaerobaculum aquaticum	Thermoanaerobaculaceae	Thermoanaerobaculales	Thermoanaerobaculia	Acidobacteriota	Bacteria	isolate	68	0
GCA_002923295.1	Thermoanaerobaculum aquaticum	Thermoanaerobaculaceae	Thermoanaerobaculales	Thermoanaerobaculia	Acidobacteriota	Bacteria	MAG	309	1		5.R:BEHL01000214.1/2763-4787+BEHL01000218.1/4697-1240
GCA_000949295.1	Acidithrix ferrooxidans	Acidimicrobiaceae	Acidimicrobiales	Acidimicrobiia	Actinobacteriota	Bacteria	isolate	183	2		7.HYP:JXYS01000011.1/4652-1+JXYS01000033.1/1-2736,11.M:JXYS01000104.1/9845-1+JXYS01000072.1/1-710
GCA_001443565.1	Acidithrix ferrooxidans	Acidimicrobiaceae	Acidimicrobiales	Acidimicrobiia	Actinobacteriota	Bacteria	MAG	150	0
GCA_002380665.1	MedAcidi-G1 sp003214465	MedAcidi-G1	Acidimicrobiales	Acidimicrobiia	Actinobacteriota	Bacteria	MAG	158	0
GCA_902570085.1	MedAcidi-G1 sp003214465	MedAcidi-G1	Acidimicrobiales	Acidimicrobiia	Actinobacteriota	Bacteria	isolate	59	0
GCA_002321535.1	MedAcidi-G2B sp003215175	MedAcidi-G1	Acidimicrobiales	Acidimicrobiia	Actinobacteriota	Bacteria	MAG	80	0
GCA_002699505.1	MedAcidi-G2B sp003215175	MedAcidi-G1	Acidimicrobiales	Acidimicrobiia	Actinobacteriota	Bacteria	MAG	65	0
GCA_002724495.1	MedAcidi-G2B sp003215175	MedAcidi-G1	Acidimicrobiales	Acidimicrobiia	Actinobacteriota	Bacteria	MAG	81	0
GCA_902564875.1	MedAcidi-G2B sp003215175	MedAcidi-G1	Acidimicrobiales	Acidimicrobiia	Actinobacteriota	Bacteria	isolate	59	0
GCA_902565755.1	MedAcidi-G2B sp003215175	MedAcidi-G1	Acidimicrobiales	Acidimicrobiia	Actinobacteriota	Bacteria	isolate	66	0
GCA_000299415.1	Microthrix parvicella	Microtrichaceae	Acidimicrobiales	Acidimicrobiia	Actinobacteriota	Bacteria	isolate	13	2			12.R:AMPG01000001.1/519502-507551,13.HYP:AMPG01000008.1/64811-77495
GCA_000455525.1	Microthrix parvicella	Microtrichaceae	Acidimicrobiales	Acidimicrobiia	Actinobacteriota	Bacteria	isolate	1	1			17.HYP:HG422565.1/275584-293027
GCA_002381065.1	Microthrix parvicella	Microtrichaceae	Acidimicrobiales	Acidimicrobiia	Actinobacteriota	Bacteria	MAG	131	2		7.HYP:DFWU01000046.1/27502-33533+DFWU01000082.1/25749-24779	27.Patatin|PIN:DFWU01000010.1/51787-24939
GCA_002381105.1	Microthrix parvicella	Microtrichaceae	Acidimicrobiales	Acidimicrobiia	Actinobacteriota	Bacteria	MAG	137	0
GCA_002414815.1	Microthrix parvicella	Microtrichaceae	Acidimicrobiales	Acidimicrobiia	Actinobacteriota	Bacteria	MAG	317	1		20.Ricin_B_lectin:DIAW01000229.1/23952-24059+DIAW01000204.1/1-19603
GCA_002473005.1	Microthrix parvicella	Microtrichaceae	Acidimicrobiales	Acidimicrobiia	Actinobacteriota	Bacteria	MAG	130	1			27.Patatin|PIN:DKTH01000124.1/13168-40305
GCA_003512415.1	Microthrix parvicella	Microtrichaceae	Acidimicrobiales	Acidimicrobiia	Actinobacteriota	Bacteria	MAG	478	0
GCA_012516765.1	Microthrix parvicella	Microtrichaceae	Acidimicrobiales	Acidimicrobiia	Actinobacteriota	Bacteria	MAG	587	1		11.HYP:JAAYWG010000540.1/10497-1+JAAYWG010000160.1/12521-12011
GCA_002434645.1	MedAcidi-G3 sp002722565	TK06	Acidimicrobiales	Acidimicrobiia	Actinobacteriota	Bacteria	MAG	82	0
GCA_002500365.1	MedAcidi-G3 sp002722565	TK06	Acidimicrobiales	Acidimicrobiia	Actinobacteriota	Bacteria	MAG	80	0
GCA_002722565.1	MedAcidi-G3 sp002722565	TK06	Acidimicrobiales	Acidimicrobiia	Actinobacteriota	Bacteria	MAG	22	0
GCA_902589295.1	MedAcidi-G3 sp002722565	TK06	Acidimicrobiales	Acidimicrobiia	Actinobacteriota	Bacteria	isolate	78	0
GCA_002323415.1	UBA7388 sp002470695	TK06	Acidimicrobiales	Acidimicrobiia	Actinobacteriota	Bacteria	MAG	212	0
GCA_002434945.1	UBA7388 sp002470695	TK06	Acidimicrobiales	Acidimicrobiia	Actinobacteriota	Bacteria	MAG	190	0
GCA_002470695.1	UBA7388 sp002470695	TK06	Acidimicrobiales	Acidimicrobiia	Actinobacteriota	Bacteria	MAG	144	0
GCA_002696225.1	UBA7388 sp002470695	TK06	Acidimicrobiales	Acidimicrobiia	Actinobacteriota	Bacteria	MAG	72	0
GCA_002698125.1	UBA7388 sp002470695	TK06	Acidimicrobiales	Acidimicrobiia	Actinobacteriota	Bacteria	MAG	50	0
GCA_003444535.1	UBA7388 sp002470695	TK06	Acidimicrobiales	Acidimicrobiia	Actinobacteriota	Bacteria	MAG	290	0
GCA_003486185.1	UBA7388 sp002470695	TK06	Acidimicrobiales	Acidimicrobiia	Actinobacteriota	Bacteria	MAG	359	0
GCA_003529685.1	UBA7388 sp002470695	TK06	Acidimicrobiales	Acidimicrobiia	Actinobacteriota	Bacteria	MAG	229	0
GCA_902585475.1	UBA7388 sp002470695	TK06	Acidimicrobiales	Acidimicrobiia	Actinobacteriota	Bacteria	isolate	85	0
GCA_902597455.1	UBA7388 sp002470695	TK06	Acidimicrobiales	Acidimicrobiia	Actinobacteriota	Bacteria	isolate	96	0
GCA_002295705.1	MedAcidi-G2A sp002295705	UBA8592	Acidimicrobiales	Acidimicrobiia	Actinobacteriota	Bacteria	MAG	123	0
GCA_002306895.1	MedAcidi-G2A sp002295705	UBA8592	Acidimicrobiales	Acidimicrobiia	Actinobacteriota	Bacteria	MAG	214	0
GCA_002380725.1	MedAcidi-G2A sp002295705	UBA8592	Acidimicrobiales	Acidimicrobiia	Actinobacteriota	Bacteria	MAG	184	0
GCA_902625785.1	MedAcidi-G2A sp002295705	UBA8592	Acidimicrobiales	Acidimicrobiia	Actinobacteriota	Bacteria	isolate	30	0
GCA_002712325.1	MedAcidi-G2A sp002712325	UBA8592	Acidimicrobiales	Acidimicrobiia	Actinobacteriota	Bacteria	MAG	42	0
GCA_902599155.1	MedAcidi-G2A sp002712325	UBA8592	Acidimicrobiales	Acidimicrobiia	Actinobacteriota	Bacteria	isolate	63	0
GCA_002703045.1	UBA8592 sp002703045	UBA8592	Acidimicrobiales	Acidimicrobiia	Actinobacteriota	Bacteria	MAG	107	0
GCA_902529525.1	UBA8592 sp002703045	UBA8592	Acidimicrobiales	Acidimicrobiia	Actinobacteriota	Bacteria	isolate	90	0
GCA_902587425.1	UBA8592 sp002703045	UBA8592	Acidimicrobiales	Acidimicrobiia	Actinobacteriota	Bacteria	isolate	65	0
GCA_002720485.1	UBA8592 sp002720485	UBA8592	Acidimicrobiales	Acidimicrobiia	Actinobacteriota	Bacteria	MAG	49	0
GCA_902550405.1	UBA8592 sp002720485	UBA8592	Acidimicrobiales	Acidimicrobiia	Actinobacteriota	Bacteria	isolate	79	0
GCA_002722525.1	UBA8592 sp002722525	UBA8592	Acidimicrobiales	Acidimicrobiia	Actinobacteriota	Bacteria	MAG	39	0
GCA_902532785.1	UBA8592 sp002722525	UBA8592	Acidimicrobiales	Acidimicrobiia	Actinobacteriota	Bacteria	isolate	92	0
GCA_001023575.1	IMCC26256 sp001023575	IMCC26256	IMCC26256	Acidimicrobiia	Actinobacteriota	Bacteria	isolate	1	0
GCA_009698865.1	IMCC26256 sp001023575	IMCC26256	IMCC26256	Acidimicrobiia	Actinobacteriota	Bacteria	MAG	167	0
GCA_000186685.1	Pauljensenia hongkongensis	Actinomycetaceae	Actinomycetales	Actinomycetia	Actinobacteriota	Bacteria	isolate	43	0
GCA_000466305.1	Pauljensenia hongkongensis	Actinomycetaceae	Actinomycetales	Actinomycetia	Actinobacteriota	Bacteria	isolate	273	1		15.K:KE952521.1/17992-20747+KE952537.1/16942-5195
GCA_001746855.1	Pauljensenia hongkongensis	Actinomycetaceae	Actinomycetales	Actinomycetia	Actinobacteriota	Bacteria	isolate	1	0
GCA_003639045.1	Pauljensenia hongkongensis	Actinomycetaceae	Actinomycetales	Actinomycetia	Actinobacteriota	Bacteria	MAG	159	0
GCA_002383225.1	Pauljensenia provencensis	Actinomycetaceae	Actinomycetales	Actinomycetia	Actinobacteriota	Bacteria	MAG	291	0
GCA_900155435.1	Pauljensenia provencensis	Actinomycetaceae	Actinomycetales	Actinomycetia	Actinobacteriota	Bacteria	isolate	23	1			43.G:LT700212.1/2233268-2190155
GCA_000758755.1	Pauljensenia sp000758755	Actinomycetaceae	Actinomycetales	Actinomycetia	Actinobacteriota	Bacteria	isolate	281	0
GCA_900542745.1	Pauljensenia sp000758755	Actinomycetaceae	Actinomycetales	Actinomycetia	Actinobacteriota	Bacteria	MAG	126	0
GCA_001838165.1	Pauljensenia sp001838165	Actinomycetaceae	Actinomycetales	Actinomycetia	Actinobacteriota	Bacteria	isolate	61	1			11.P:KV835892.1/115199-104549
GCA_900540565.1	Pauljensenia sp001838165	Actinomycetaceae	Actinomycetales	Actinomycetia	Actinobacteriota	Bacteria	MAG	36	1			45.V:UQGF01000004.1/108257-153252
GCA_900541895.1	Pauljensenia sp900541895	Actinomycetaceae	Actinomycetales	Actinomycetia	Actinobacteriota	Bacteria	MAG	54	0
GCA_900755735.1	Pauljensenia sp900541895	Actinomycetaceae	Actinomycetales	Actinomycetia	Actinobacteriota	Bacteria	isolate	68	0
GCA_000466165.1	Peptidiphaga sp000466165	Actinomycetaceae	Actinomycetales	Actinomycetia	Actinobacteriota	Bacteria	isolate	73	0
GCA_003639015.1	Peptidiphaga sp000466165	Actinomycetaceae	Actinomycetales	Actinomycetia	Actinobacteriota	Bacteria	MAG	89	0
GCA_000599565.1	Trueperella pyogenes	Actinomycetaceae	Actinomycetales	Actinomycetia	Actinobacteriota	Bacteria	isolate	142	1			8.L:JALQ01000005.1/28239-35769
GCA_000612055.1	Trueperella pyogenes	Actinomycetaceae	Actinomycetales	Actinomycetia	Actinobacteriota	Bacteria	isolate	1	5			16.N:CP007519.1/294163-278081,57.gpgP:CP007519.1/721033-663861,9.guaA:CP007519.1/917444-908889,8.AAA_4:CP007519.1/1506371-1514401,7.hsdR:CP007519.1/1711792-1705099
GCA_000816065.1	Trueperella pyogenes	Actinomycetaceae	Actinomycetales	Actinomycetia	Actinobacteriota	Bacteria	isolate	1	1			36.Z:CP007003.1/878293-841852
GCA_001281085.1	Trueperella pyogenes	Actinomycetaceae	Actinomycetales	Actinomycetia	Actinobacteriota	Bacteria	isolate	1	3			15.Z:CP012649.1/1465742-1480249,57.P:CP012649.1/2157647-2214591,16.K:CP012649.1/2240134-2255751
GCA_002071825.1	Trueperella pyogenes	Actinomycetaceae	Actinomycetales	Actinomycetia	Actinobacteriota	Bacteria	isolate	104	1			8.AAA_4:MVGS01000060.1/22464-30494
GCA_002762575.1	Trueperella pyogenes	Actinomycetaceae	Actinomycetales	Actinomycetia	Actinobacteriota	Bacteria	isolate	18	1			11.ychF:PESV01000001.1/151018-162196
GCA_003055835.1	Trueperella pyogenes	Actinomycetaceae	Actinomycetales	Actinomycetia	Actinobacteriota	Bacteria	isolate	1	5			16.N:CP028833.1/294155-278072,57.gpgP:CP028833.1/720961-663791,9.guaA:CP028833.1/917343-908787,8.AAA_4:CP028833.1/1506269-1514299,7.hsdR:CP028833.1/1711687-1704992
GCA_003076295.1	Trueperella pyogenes	Actinomycetaceae	Actinomycetales	Actinomycetia	Actinobacteriota	Bacteria	isolate	1	2			55.rhtA:CP029001.1/645787-590989,42.guaA:CP029001.1/1641772-1683907
GCA_003076315.1	Trueperella pyogenes	Actinomycetaceae	Actinomycetales	Actinomycetia	Actinobacteriota	Bacteria	isolate	1	2			55.rhtA:CP029004.1/1066535-1011737,42.guaA:CP029004.1/2062520-2104655
GCA_003971445.1	Trueperella pyogenes	Actinomycetaceae	Actinomycetales	Actinomycetia	Actinobacteriota	Bacteria	isolate	1	2	103.HYP:CP033902.1/2258966-2332403+CP033902.1/1-29790		9.guaA:CP033902.1/1182033-1173477
GCA_003971465.1	Trueperella pyogenes	Actinomycetaceae	Actinomycetales	Actinomycetia	Actinobacteriota	Bacteria	isolate	1	2			13.A:CP033903.1/616620-604052,16.N:CP033903.1/1863356-1879439
GCA_003971485.1	Trueperella pyogenes	Actinomycetaceae	Actinomycetales	Actinomycetia	Actinobacteriota	Bacteria	isolate	1	2			42.guaA:CP033904.1/231255-273390,55.rhtA:CP033904.1/1619923-1565125
GCA_003971545.1	Trueperella pyogenes	Actinomycetaceae	Actinomycetales	Actinomycetia	Actinobacteriota	Bacteria	isolate	1	3			34.topology_modulation_protein|RHH_1:CP033905.1/652953-618712,51.guaA:CP033905.1/821255-769962,60.dcd:CP033905.1/1713577-1773466
GCA_004009995.2	Trueperella pyogenes	Actinomycetaceae	Actinomycetales	Actinomycetia	Actinobacteriota	Bacteria	isolate	45	2			46.guaA:RSAH02000016.1/66252-20394,21.T:RSAH02000017.1/75754-96959
GCA_004123715.1	Trueperella pyogenes	Actinomycetaceae	Actinomycetales	Actinomycetia	Actinobacteriota	Bacteria	isolate	39	2			48.guaA:RWKU01000003.1/68436-20400,21.T:RWKU01000013.1/75794-97008
GCA_004564055.1	Trueperella pyogenes	Actinomycetaceae	Actinomycetales	Actinomycetia	Actinobacteriota	Bacteria	isolate	48	1			48.guaA:SPVE01000001.1/417619-465235
GCA_012109075.1	Trueperella pyogenes	Actinomycetaceae	Actinomycetales	Actinomycetia	Actinobacteriota	Bacteria	isolate	1	2			35.S:CP050810.1/1672205-1637174,55.HsdM_N:CP050810.1/2078803-2023838
GCA_014191445.1	Trueperella pyogenes	Actinomycetaceae	Actinomycetales	Actinomycetia	Actinobacteriota	Bacteria	isolate	30	0
GCA_900299135.1	Trueperella pyogenes	Actinomycetaceae	Actinomycetales	Actinomycetia	Actinobacteriota	Bacteria	MAG	152	0
GCA_900460345.1	Trueperella pyogenes	Actinomycetaceae	Actinomycetales	Actinomycetia	Actinobacteriota	Bacteria	isolate	5	0
GCA_002848005.1	Varibaculum cambriense_B	Actinomycetaceae	Actinomycetales	Actinomycetia	Actinobacteriota	Bacteria	isolate	22	2		132.glyA1|proY:PKHX01000010.1/62880-111359+PKHX01000008.1/1-83910	59.nudG:PKHX01000001.1/374482-315095
GCA_900542975.1	Varibaculum cambriense_B	Actinomycetaceae	Actinomycetales	Actinomycetia	Actinobacteriota	Bacteria	MAG	106	2		34.A:UQPU01000008.1/19460-50926+UQPU01000058.1/1-2753,38.A:UQPU01000019.1/18330-1+UQPU01000008.1/1-19433
GCA_900766285.1	Varibaculum cambriense_B	Actinomycetaceae	Actinomycetales	Actinomycetia	Actinobacteriota	Bacteria	MAG	256	0
GCA_008661855.1	Varibaculum timonense	Actinomycetaceae	Actinomycetales	Actinomycetia	Actinobacteriota	Bacteria	MAG	62	0
GCA_008669045.1	Varibaculum timonense	Actinomycetaceae	Actinomycetales	Actinomycetia	Actinobacteriota	Bacteria	MAG	57	0
GCA_008671025.1	Varibaculum timonense	Actinomycetaceae	Actinomycetales	Actinomycetia	Actinobacteriota	Bacteria	MAG	48	0
GCA_900120415.1	Varibaculum timonense	Actinomycetaceae	Actinomycetales	Actinomycetia	Actinobacteriota	Bacteria	isolate	6	1			15.Tubulin:FQLW01000006.1/63142-48551
GCA_900547115.1	Varibaculum timonense	Actinomycetaceae	Actinomycetales	Actinomycetia	Actinobacteriota	Bacteria	MAG	107	0
GCA_900552865.1	Varibaculum timonense	Actinomycetaceae	Actinomycetales	Actinomycetia	Actinobacteriota	Bacteria	MAG	246	1		36.A:USAW01000003.1/29404-1+USAW01000029.1/1-6178
GCA_003074035.1	Miniimonas arenae	Beutenbergiaceae	Actinomycetales	Actinomycetia	Actinobacteriota	Bacteria	isolate	3	0
GCA_003539275.1	Miniimonas arenae	Beutenbergiaceae	Actinomycetales	Actinomycetia	Actinobacteriota	Bacteria	MAG	487	1		15.glnA:DPPN01000290.1/16760-24042+DPPN01000452.1/1-7443
GCA_006351005.1	Miniimonas arenae	Beutenbergiaceae	Actinomycetales	Actinomycetia	Actinobacteriota	Bacteria	isolate	148	0
GCA_001898885.1	Salana multivorans	Beutenbergiaceae	Actinomycetales	Actinomycetia	Actinobacteriota	Bacteria	MAG	16	1		37.R:MKVO01000013.1/2283-1+MKVO01000012.1/109439-74834
GCA_003751805.1	Salana multivorans	Beutenbergiaceae	Actinomycetales	Actinomycetia	Actinobacteriota	Bacteria	isolate	2	1			29.A:RKHQ01000001.1/486559-515919
GCA_000010425.1	Bifidobacterium adolescentis	Bifidobacteriaceae	Actinomycetales	Actinomycetia	Actinobacteriota	Bacteria	isolate	1	1			86.ykoE:AP009256.1/1177458-1091074
GCA_000154085.1	Bifidobacterium adolescentis	Bifidobacteriaceae	Actinomycetales	Actinomycetia	Actinobacteriota	Bacteria	isolate	40	3		21.N:DS264454.1/16819-1+DS264455.1/1-4565,78.L:DS264454.1/943857-994221+DS264455.1/289944-262014	38.M:DS264458.1/83447-121337
GCA_000435235.1	Bifidobacterium adolescentis	Bifidobacteriaceae	Actinomycetales	Actinomycetia	Actinobacteriota	Bacteria	MAG	124	1		8.HYP:HF989331.1/833-1+HF989318.1/43819-36959
GCA_000702865.1	Bifidobacterium adolescentis	Bifidobacteriaceae	Actinomycetales	Actinomycetia	Actinobacteriota	Bacteria	isolate	10	1			24.glnA1:JNKM01000003.1/322031-346493
GCA_000737885.1	Bifidobacterium adolescentis	Bifidobacteriaceae	Actinomycetales	Actinomycetia	Actinobacteriota	Bacteria	isolate	1	3			40.adhR:CP007443.1/1492264-1532358,17.S:CP007443.1/1856879-1874336,16.M:CP007443.1/1983655-1967209
GCA_000741415.1	Bifidobacterium adolescentis	Bifidobacteriaceae	Actinomycetales	Actinomycetia	Actinobacteriota	Bacteria	isolate	15	4		38.guaA:JGZQ01000003.1/522579-545981+JGZQ01000009.1/1-14363	41.HYP:JGZQ01000003.1/135546-94538,111.Acetyltransf_1:JGZQ01000003.1/277590-166094,41.L:JGZQ01000009.1/101220-60257
GCA_000771705.1	Bifidobacterium adolescentis	Bifidobacteriaceae	Actinomycetales	Actinomycetia	Actinobacteriota	Bacteria	isolate	40	3		32.guaA:JDUX01000002.1/23218-1+JDUX01000013.1/1-9171,33.Acetyltransf_1:JDUX01000002.1/268206-287657+JDUX01000015.1/44384-30572,41.HYP:JDUX01000015.1/24-1+JDUX01000005.1/1-40491
GCA_000817995.1	Bifidobacterium adolescentis	Bifidobacteriaceae	Actinomycetales	Actinomycetia	Actinobacteriota	Bacteria	isolate	1	2			38.P:CP010437.1/894289-932639,39.M:CP010437.1/1834209-1873028
GCA_000829865.1	Bifidobacterium adolescentis	Bifidobacteriaceae	Actinomycetales	Actinomycetia	Actinobacteriota	Bacteria	isolate	145	3		17.M:JRNZ01000021.1/28593-34633+JRNZ01000043.1/15994-5454,15.cypB:JRNZ01000060.1/5473-1+JRNZ01000035.1/1-9133,11.Acetyltransf_1:JRNZ01000086.1/869-4384+JRNZ01000016.1/1-7107
GCA_001010915.1	Bifidobacterium adolescentis	Bifidobacteriaceae	Actinomycetales	Actinomycetia	Actinobacteriota	Bacteria	isolate	34	4		39.HYP:LBHQ01000003.1/219842-250416+LBHQ01000011.1/63882-55827,112.Acetyltransf_1:LBHQ01000008.1/68845-113401+LBHQ01000007.1/1-67228	41.P:LBHQ01000003.1/49877-90821,17.M:LBHQ01000006.1/98085-81461
GCA_001406215.1	Bifidobacterium adolescentis	Bifidobacteriaceae	Actinomycetales	Actinomycetia	Actinobacteriota	Bacteria	isolate	10	2			113.Acetyltransf_1:CZAA01000001.1/120918-8377,53.cypB:CZAA01000002.1/293012-240454
GCA_001406455.1	Bifidobacterium adolescentis	Bifidobacteriaceae	Actinomycetales	Actinomycetia	Actinobacteriota	Bacteria	isolate	15	5		35.P:CYYI01000004.1/256374-265790+CYYI01000006.1/130970-104914,37.Cupin_2|metE:CYYI01000006.1/11531-1+CYYI01000003.1/1-25604,7.Mem_trans:CYYI01000013.1/3877-1+CYYI01000010.1/52476-48903	37.L:CYYI01000004.1/175289-212539,24.M:CYYI01000005.1/64146-88280
GCA_001406735.1	Bifidobacterium adolescentis	Bifidobacteriaceae	Actinomycetales	Actinomycetia	Actinobacteriota	Bacteria	isolate	17	4		66.cypB:CYYG01000001.1/430828-468757+CYYG01000002.1/290215-262461,36.P:CYYG01000009.1/91242-96951+CYYG01000001.1/1-30222,48.Methylase_S:CYYG01000014.1/44112-1+CYYG01000009.1/1-3747	17.M:CYYG01000005.1/100439-83868
GCA_001756865.1	Bifidobacterium adolescentis	Bifidobacteriaceae	Actinomycetales	Actinomycetia	Actinobacteriota	Bacteria	isolate	45	4		44.P:MAXD01000002.1/4241-1+MAXD01000003.1/202914-163318,35.P:MAXD01000006.1/31812-1+MAXD01000003.1/1-3151	117.ykoE:MAXD01000002.1/195335-77977,16.S:MAXD01000004.1/155830-139664
GCA_002075965.1	Bifidobacterium adolescentis	Bifidobacteriaceae	Actinomycetales	Actinomycetia	Actinobacteriota	Bacteria	isolate	11	3			73.ykoE:NAQF01000002.1/313238-385896,39.P:NAQF01000002.1/658655-619994,17.M:NAQF01000007.1/117613-100865
GCA_002107925.1	Bifidobacterium adolescentis	Bifidobacteriaceae	Actinomycetales	Actinomycetia	Actinobacteriota	Bacteria	isolate	15	3			39.P:LNKB01000004.1/165431-204393,41.adhR:LNKB01000005.1/541516-582205,17.M:LNKB01000009.1/78699-95606
GCA_002107955.1	Bifidobacterium adolescentis	Bifidobacteriaceae	Actinomycetales	Actinomycetia	Actinobacteriota	Bacteria	isolate	14	3		76.ykoE:LNKC01000005.1/62862-1+LNKC01000004.1/277024-264302	39.ychF:LNKC01000003.1/394638-433378,17.M:LNKC01000007.1/125661-142986
GCA_002107975.1	Bifidobacterium adolescentis	Bifidobacteriaceae	Actinomycetales	Actinomycetia	Actinobacteriota	Bacteria	isolate	8	0
GCA_002107995.1	Bifidobacterium adolescentis	Bifidobacteriaceae	Actinomycetales	Actinomycetia	Actinobacteriota	Bacteria	isolate	20	1			80.ykoE:LNKK01000003.1/440344-359951
GCA_002108015.1	Bifidobacterium adolescentis	Bifidobacteriaceae	Actinomycetales	Actinomycetia	Actinobacteriota	Bacteria	isolate	11	5			38.P:LNKD01000001.1/947652-985240,65.N:LNKD01000001.1/1264451-1199192,97.HYP:LNKD01000001.1/1384701-1287430,114.cypB:LNKD01000001.1/1513607-1627321,13.PhdYeFM:LNKD01000002.1/100433-113820
GCA_002108035.1	Bifidobacterium adolescentis	Bifidobacteriaceae	Actinomycetales	Actinomycetia	Actinobacteriota	Bacteria	isolate	33	6		20.V:LNKE01000007.1/1592-1+LNKE01000011.1/1-18826,46.HYP:LNKE01000009.1/42440-1+LNKE01000008.1/36684-33014,14.PhdYeFM:LNKE01000010.1/231013-232073+LNKE01000012.1/1-13143,48.P:LNKE01000011.1/29461-66641+LNKE01000006.1/57500-46229,33.HYP:LNKE01000022.1/15300-38899+LNKE01000021.1/1-9009	17.M:LNKE01000014.1/28791-45774
GCA_002108045.1	Bifidobacterium adolescentis	Bifidobacteriaceae	Actinomycetales	Actinomycetia	Actinobacteriota	Bacteria	isolate	26	3		54.P:LNKF01000003.1/15749-1+LNKF01000002.1/877727-839785	39.P:LNKF01000002.1/597911-636664,42.Cupin_2|metE:LNKF01000002.1/730050-772027
GCA_002108075.1	Bifidobacterium adolescentis	Bifidobacteriaceae	Actinomycetales	Actinomycetia	Actinobacteriota	Bacteria	isolate	17	1		183.HYP:LNKH01000010.1/984-183214+LNKH01000009.1/105101-104181
GCA_002108095.1	Bifidobacterium adolescentis	Bifidobacteriaceae	Actinomycetales	Actinomycetia	Actinobacteriota	Bacteria	isolate	12	2			64.N:LNKI01000002.1/366349-301874,21.glnA1:LNKI01000003.1/71412-50749
GCA_002108135.1	Bifidobacterium adolescentis	Bifidobacteriaceae	Actinomycetales	Actinomycetia	Actinobacteriota	Bacteria	isolate	8	1			86.ykoE:LNKJ01000002.1/974273-887885
GCA_002108155.1	Bifidobacterium adolescentis	Bifidobacteriaceae	Actinomycetales	Actinomycetia	Actinobacteriota	Bacteria	isolate	7	1			24.glnA1:LNKL01000001.1/1235108-1210645
GCA_002108165.1	Bifidobacterium adolescentis	Bifidobacteriaceae	Actinomycetales	Actinomycetia	Actinobacteriota	Bacteria	isolate	33	3		28.cypB:LNKM01000013.1/23008-28352+LNKM01000014.1/1-23040,43.iolC|Pyridox_oxidase:LNKM01000014.1/141236-144661+LNKM01000015.1/1-39470	37.G:LNKM01000003.1/53109-90360
GCA_002331865.1	Bifidobacterium adolescentis	Bifidobacteriaceae	Actinomycetales	Actinomycetia	Actinobacteriota	Bacteria	MAG	180	0
GCA_003030905.1	Bifidobacterium adolescentis	Bifidobacteriaceae	Actinomycetales	Actinomycetia	Actinobacteriota	Bacteria	isolate	1	4			38.L:CP028341.1/828297-866383,75.HTH_3:CP028341.1/1169864-1094449,74.ykoE:CP028341.1/1300407-1226849,56.cypB:CP028341.1/1364929-1420559
GCA_003429385.1	Bifidobacterium adolescentis	Bifidobacteriaceae	Actinomycetales	Actinomycetia	Actinobacteriota	Bacteria	isolate	1	3			6.glnA1:CP023005.1/1178343-1172001,79.cypB:CP023005.1/1250447-1328949,40.iolC|Pyridox_oxidase:CP023005.1/1447690-1488079
GCA_003436185.1	Bifidobacterium adolescentis	Bifidobacteriaceae	Actinomycetales	Actinomycetia	Actinobacteriota	Bacteria	isolate	13	2			17.M:QSPC01000004.1/75069-91700,42.ychF:QSPC01000005.1/57196-14964
GCA_003437735.1	Bifidobacterium adolescentis	Bifidobacteriaceae	Actinomycetales	Actinomycetia	Actinobacteriota	Bacteria	isolate	22	4		54.P:QSSB01000005.1/48565-1+QSSB01000003.1/1-5931	39.Cupin_2|metE:QSSB01000003.1/112669-73691,40.L:QSSB01000003.1/290315-249927,17.M:QSSB01000004.1/40456-57217
GCA_003437755.1	Bifidobacterium adolescentis	Bifidobacteriaceae	Actinomycetales	Actinomycetia	Actinobacteriota	Bacteria	isolate	23	3			40.L:QSSC01000001.1/751037-791387,39.Cupin_2|metE:QSSC01000001.1/928645-967639,17.M:QSSC01000003.1/80740-63979
GCA_003437775.1	Bifidobacterium adolescentis	Bifidobacteriaceae	Actinomycetales	Actinomycetia	Actinobacteriota	Bacteria	isolate	23	3			39.Cupin_2|metE:QSSG01000001.1/186859-147878,40.L:QSSG01000001.1/364453-324117,17.M:QSSG01000003.1/80737-63967
GCA_003457765.1	Bifidobacterium adolescentis	Bifidobacteriaceae	Actinomycetales	Actinomycetia	Actinobacteriota	Bacteria	isolate	16	2			41.Z:QRTB01000002.1/144104-184737,8.M:QRTB01000003.1/57359-64993
GCA_003458805.1	Bifidobacterium adolescentis	Bifidobacteriaceae	Actinomycetales	Actinomycetia	Actinobacteriota	Bacteria	isolate	25	5		15.K:QRVT01000001.1/10585-1+QRVT01000003.1/1-4622,9.glnA1:QRVT01000008.1/7372-1+QRVT01000009.1/1-1661	39.P:QRVT01000001.1/723220-762150,40.pbuE:QRVT01000002.1/221236-180873,17.M:QRVT01000004.1/89244-105812
GCA_003462885.1	Bifidobacterium adolescentis	Bifidobacteriaceae	Actinomycetales	Actinomycetia	Actinobacteriota	Bacteria	isolate	16	2			41.Z:QSCA01000002.1/238738-198055,8.M:QSCA01000003.1/57361-64995
GCA_003462895.1	Bifidobacterium adolescentis	Bifidobacteriaceae	Actinomycetales	Actinomycetia	Actinobacteriota	Bacteria	isolate	19	2			41.Z:QSBZ01000002.1/164454-123824,8.M:QSBZ01000003.1/57347-64981
GCA_003464325.1	Bifidobacterium adolescentis	Bifidobacteriaceae	Actinomycetales	Actinomycetia	Actinobacteriota	Bacteria	isolate	12	4		52.A:QRYO01000002.1/518084-522312+QRYO01000001.1/1092224-1044802	38.P:QRYO01000001.1/780751-818700,47.cypB:QRYO01000002.1/365553-318507,17.M:QRYO01000003.1/57429-74265
GCA_003465205.1	Bifidobacterium adolescentis	Bifidobacteriaceae	Actinomycetales	Actinomycetia	Actinobacteriota	Bacteria	isolate	25	5		9.glnA1:QRYX01000009.1/7596-1+QRYX01000012.1/1-1655,9.Methylase_S:QRYX01000015.1/8890-1+QRYX01000024.1/1736-1716	9.S:QRYX01000001.1/438106-429354,40.P:QRYX01000002.1/85963-125984,42.pbuE:QRYX01000003.1/207805-166232
GCA_003466335.1	Bifidobacterium adolescentis	Bifidobacteriaceae	Actinomycetales	Actinomycetia	Actinobacteriota	Bacteria	isolate	26	2			41.Z:QSOZ01000002.1/181899-222508,17.M:QSOZ01000004.1/73513-56865
GCA_003467335.1	Bifidobacterium adolescentis	Bifidobacteriaceae	Actinomycetales	Actinomycetia	Actinobacteriota	Bacteria	isolate	20	2			13.tRNA_U5-meth_tr:QSGI01000003.1/181334-193957,17.M:QSGI01000004.1/57281-73972
GCA_003468385.1	Bifidobacterium adolescentis	Bifidobacteriaceae	Actinomycetales	Actinomycetia	Actinobacteriota	Bacteria	isolate	16	2			112.HYP:QSHT01000001.1/1054427-942705,57.cypB:QSHT01000002.1/25569-82424
GCA_003469145.1	Bifidobacterium adolescentis	Bifidobacteriaceae	Actinomycetales	Actinomycetia	Actinobacteriota	Bacteria	isolate	16	2			98.HYP:QSIK01000001.1/478197-575798,17.M:QSIK01000004.1/58352-74991
GCA_003472095.1	Bifidobacterium adolescentis	Bifidobacteriaceae	Actinomycetales	Actinomycetia	Actinobacteriota	Bacteria	isolate	12	2			36.P:QRKU01000002.1/85888-122138,36.M:QRKU01000004.1/249783-214265
GCA_003472245.1	Bifidobacterium adolescentis	Bifidobacteriaceae	Actinomycetales	Actinomycetia	Actinobacteriota	Bacteria	isolate	64	3		16.HYP:QRLL01000008.1/79546-94029+QRLL01000007.1/110545-109369,12.HYP:QRLL01000028.1/3766-5982+QRLL01000008.1/1-9402	24.M:QRLL01000003.1/42537-66640
GCA_003472265.1	Bifidobacterium adolescentis	Bifidobacteriaceae	Actinomycetales	Actinomycetia	Actinobacteriota	Bacteria	isolate	25	2			99.HYP:QRLP01000002.1/363626-265037,41.HYP:QRLP01000004.1/116756-76016
GCA_003473105.1	Bifidobacterium adolescentis	Bifidobacteriaceae	Actinomycetales	Actinomycetia	Actinobacteriota	Bacteria	isolate	15	5			37.P:QRLI01000002.1/88427-125876,105.HYP:QRLI01000002.1/491916-386967,41.HYP:QRLI01000002.1/517356-558094,41.pbuE:QRLI01000003.1/222284-180979,17.M:QRLI01000004.1/72114-55476
GCA_003473345.1	Bifidobacterium adolescentis	Bifidobacteriaceae	Actinomycetales	Actinomycetia	Actinobacteriota	Bacteria	isolate	54	4		31.P:QRNG01000001.1/417083-447389+QRNG01000005.1/123807-122623,22.cypB:QRNG01000008.1/10515-1+QRNG01000012.1/1-11220,7.glnA1:QRNG01000008.1/80692-84598+QRNG01000002.1/1-3010,53.M:QRNG01000010.1/40682-73188+QRNG01000013.1/66437-45529
GCA_003534355.1	Bifidobacterium adolescentis	Bifidobacteriaceae	Actinomycetales	Actinomycetia	Actinobacteriota	Bacteria	MAG	32	3		8.HYP:DPDO01000020.1/118272-121424+DPDO01000004.1/1-4823	41.Z:DPDO01000005.1/58072-99405,116.HYP:DPDO01000021.1/46417-162136
GCA_003856735.1	Bifidobacterium adolescentis	Bifidobacteriaceae	Actinomycetales	Actinomycetia	Actinobacteriota	Bacteria	isolate	1	2			15.K:CP024959.1/165403-150500,42.L:CP024959.1/844582-886125
GCA_004167585.1	Bifidobacterium adolescentis	Bifidobacteriaceae	Actinomycetales	Actinomycetia	Actinobacteriota	Bacteria	isolate	13	2			73.cypB:RCXE01000001.1/3022-76456,37.M:RCXE01000002.1/116263-78840
GCA_005845205.1	Bifidobacterium adolescentis	Bifidobacteriaceae	Actinomycetales	Actinomycetia	Actinobacteriota	Bacteria	isolate	25	4		22.N:SPGC01000006.1/148637-166850+SPGC01000002.1/1-4085,40.P:SPGC01000010.1/35122-1+SPGC01000002.1/224641-219909,14.L:SPGC01000013.1/10065-1+SPGC01000010.1/83390-78968	8.M:SPGC01000007.1/64033-71739
GCA_008661975.1	Bifidobacterium adolescentis	Bifidobacteriaceae	Actinomycetales	Actinomycetia	Actinobacteriota	Bacteria	MAG	19	2		40.L:RPZR01000017.1/64093-101967+RPZR01000007.1/679680-677560	16.N:RPZR01000007.1/404493-420140
GCA_008662155.1	Bifidobacterium adolescentis	Bifidobacteriaceae	Actinomycetales	Actinomycetia	Actinobacteriota	Bacteria	MAG	17	2		40.L:RPZJ01000007.1/37691-1+RPZJ01000010.1/679938-677818	16.N:RPZJ01000010.1/404750-420398
GCA_008662305.1	Bifidobacterium adolescentis	Bifidobacteriaceae	Actinomycetales	Actinomycetia	Actinobacteriota	Bacteria	MAG	22	2		40.L:RPZA01000020.1/64093-101967+RPZA01000016.1/684621-682501	16.N:RPZA01000016.1/409434-425081
GCA_008662405.1	Bifidobacterium adolescentis	Bifidobacteriaceae	Actinomycetales	Actinomycetia	Actinobacteriota	Bacteria	MAG	235	2		19.L:RPYW01000086.1/12511-1+RPYW01000075.1/29932-23843,12.Fic:RPYW01000155.1/76372-80487+RPYW01000223.1/1-8208
GCA_008668545.1	Bifidobacterium adolescentis	Bifidobacteriaceae	Actinomycetales	Actinomycetia	Actinobacteriota	Bacteria	MAG	197	0
GCA_008668675.1	Bifidobacterium adolescentis	Bifidobacteriaceae	Actinomycetales	Actinomycetia	Actinobacteriota	Bacteria	MAG	207	0
GCA_008668835.1	Bifidobacterium adolescentis	Bifidobacteriaceae	Actinomycetales	Actinomycetia	Actinobacteriota	Bacteria	MAG	214	0
GCA_008669245.1	Bifidobacterium adolescentis	Bifidobacteriaceae	Actinomycetales	Actinomycetia	Actinobacteriota	Bacteria	MAG	25	3		71.ykoE:RQAA01000004.1/131471-194145+RQAA01000012.1/9766-1276	8.M:RQAA01000006.1/106126-113686,38.P:RQAA01000021.1/85594-123662
GCA_008671015.1	Bifidobacterium adolescentis	Bifidobacteriaceae	Actinomycetales	Actinomycetia	Actinobacteriota	Bacteria	MAG	41	3		71.ykoE:RQAU01000028.1/61982-124716+RQAU01000034.1/19594-11172	8.M:RQAU01000005.1/75378-82938,38.P:RQAU01000037.1/197099-235167
GCA_008671155.1	Bifidobacterium adolescentis	Bifidobacteriaceae	Actinomycetales	Actinomycetia	Actinobacteriota	Bacteria	MAG	28	3		38.P:RQAK01000021.1/85681-85998+RQAK01000008.1/152754-115276,71.ykoE:RQAK01000028.1/62720-1+RQAK01000009.1/127717-119176	8.M:RQAK01000026.1/75544-83104
GCA_008671335.1	Bifidobacterium adolescentis	Bifidobacteriaceae	Actinomycetales	Actinomycetia	Actinobacteriota	Bacteria	MAG	221	0
GCA_008671475.1	Bifidobacterium adolescentis	Bifidobacteriaceae	Actinomycetales	Actinomycetia	Actinobacteriota	Bacteria	MAG	206	0
GCA_008671995.1	Bifidobacterium adolescentis	Bifidobacteriaceae	Actinomycetales	Actinomycetia	Actinobacteriota	Bacteria	MAG	224	0
GCA_008672795.1	Bifidobacterium adolescentis	Bifidobacteriaceae	Actinomycetales	Actinomycetia	Actinobacteriota	Bacteria	MAG	34	2		40.L:RPVS01000026.1/33500-1+RPVS01000022.1/1-6501,40.adhR:RPVS01000032.1/8191-1+RPVS01000001.1/1-31326
GCA_008673035.1	Bifidobacterium adolescentis	Bifidobacteriaceae	Actinomycetales	Actinomycetia	Actinobacteriota	Bacteria	MAG	29	2		40.adhR:RPVH01000023.1/8191-1+RPVH01000027.1/55234-23652,40.L:RPVH01000024.1/33628-1+RPVH01000008.1/1-6629
GCA_008673205.1	Bifidobacterium adolescentis	Bifidobacteriaceae	Actinomycetales	Actinomycetia	Actinobacteriota	Bacteria	MAG	27	1		40.L:RPUX01000027.1/33570-1+RPUX01000004.1/146073-139535
GCA_008673375.1	Bifidobacterium adolescentis	Bifidobacteriaceae	Actinomycetales	Actinomycetia	Actinobacteriota	Bacteria	MAG	33	1		54.HTH_3:RPUP01000006.1/6720-44602+RPUP01000031.1/138244-122069
GCA_008673685.1	Bifidobacterium adolescentis	Bifidobacteriaceae	Actinomycetales	Actinomycetia	Actinobacteriota	Bacteria	MAG	26	0
GCA_008679245.1	Bifidobacterium adolescentis	Bifidobacteriaceae	Actinomycetales	Actinomycetia	Actinobacteriota	Bacteria	MAG	1	3	34.P:NANO01000001.1/2145875-2179748+NANO01000001.1/1-241		80.ykoE:NANO01000001.1/314046-233830,71.cypB:NANO01000001.1/407786-479099
GCA_008680775.1	Bifidobacterium adolescentis	Bifidobacteriaceae	Actinomycetales	Actinomycetia	Actinobacteriota	Bacteria	MAG	8	3			16.M:NAKO01000004.1/557811-574038,90.ykoE:NAKO01000005.1/40758-130652,84.HTH_3:NAKO01000007.1/397933-313584
GCA_009832825.1	Bifidobacterium adolescentis	Bifidobacteriaceae	Actinomycetales	Actinomycetia	Actinobacteriota	Bacteria	isolate	1	3			196.P:CP047129.1/1260236-1063958,72.cypB:CP047129.1/1523456-1595171,8.M:CP047129.1/2129672-2137305
GCA_013249115.1	Bifidobacterium adolescentis	Bifidobacteriaceae	Actinomycetales	Actinomycetia	Actinobacteriota	Bacteria	isolate	11	1		84.ykoE:JABRBW010000002.1/301322-381534+JABRBW010000001.1/1-3869
GCA_014385295.1	Bifidobacterium adolescentis	Bifidobacteriaceae	Actinomycetales	Actinomycetia	Actinobacteriota	Bacteria	isolate	24	3		41.Z:JACRTS010000002.1/140782-177696+JACRTS010000003.1/1-3825	114.HYP:JACRTS010000001.1/1267991-1154181,23.glnA1:JACRTS010000001.1/1363790-1340543
GCA_014524935.1	Bifidobacterium adolescentis	Bifidobacteriaceae	Actinomycetales	Actinomycetia	Actinobacteriota	Bacteria	isolate	12	2		37.P:JABEZS010000004.1/408320-441467+JABEZS010000005.1/1-3585	17.M:JABEZS010000007.1/137182-154285
GCA_900445615.1	Bifidobacterium adolescentis	Bifidobacteriaceae	Actinomycetales	Actinomycetia	Actinobacteriota	Bacteria	isolate	57	1		194.Mem_trans:UAQG01000010.1/109685-1+UAQG01000056.1/1-84077
GCA_900757545.1	Bifidobacterium adolescentis	Bifidobacteriaceae	Actinomycetales	Actinomycetia	Actinobacteriota	Bacteria	MAG	96	0
GCA_902386735.1	Bifidobacterium adolescentis	Bifidobacteriaceae	Actinomycetales	Actinomycetia	Actinobacteriota	Bacteria	isolate	1	2			38.P:LR698990.1/894289-932639,39.M:LR698990.1/1834209-1873028
GCA_000155395.1	Bifidobacterium bifidum	Bifidobacteriaceae	Actinomycetales	Actinomycetia	Actinobacteriota	Bacteria	isolate	9	3			14.glnA1:DS990229.1/744568-730770,41.His_Phos_1|metE:DS990229.1/965752-1007083,24.cypB:DS990229.1/1363120-1338716
GCA_000164965.1	Bifidobacterium bifidum	Bifidobacteriaceae	Actinomycetales	Actinomycetia	Actinobacteriota	Bacteria	isolate	1	4			34.yccF:CP002220.1/118744-85141,9.glnA1:CP002220.1/879899-871034,6.Methylase_S:CP002220.1/1312581-1306164,12.HYP:CP002220.1/1420458-1432482
GCA_000165905.1	Bifidobacterium bifidum	Bifidobacteriaceae	Actinomycetales	Actinomycetia	Actinobacteriota	Bacteria	isolate	1	4			17.S:CP001840.1/222667-205907,13.A:CP001840.1/371853-385212,42.His_Phos_1|metE:CP001840.1/1070440-1111993,6.Methylase_S:CP001840.1/1352447-1346137
GCA_000265095.1	Bifidobacterium bifidum	Bifidobacteriaceae	Actinomycetales	Actinomycetia	Actinobacteriota	Bacteria	isolate	1	5			9.glnA1:CP001361.1/831258-822393,9.guaA:CP001361.1/936307-927576,6.Methylase_S:CP001361.1/1290641-1284342,53.cypB:CP001361.1/1445556-1392543,17.M:CP001361.1/1950378-1967849
GCA_000273525.1	Bifidobacterium bifidum	Bifidobacteriaceae	Actinomycetales	Actinomycetia	Actinobacteriota	Bacteria	isolate	1	3			14.glnA1:AKCA01000001.1/636918-623120,41.His_Phos_1|metE:AKCA01000001.1/858105-899436,27.cypB:AKCA01000001.1/1258342-1231344
GCA_000299595.1	Bifidobacterium bifidum	Bifidobacteriaceae	Actinomycetales	Actinomycetia	Actinobacteriota	Bacteria	isolate	164	3		42.His_Phos_1|metE:AMPL01000018.1/7406-25935+AMPL01000028.1/58406-34697,9.glnA1:AMPL01000083.1/1789-6430+AMPL01000023.1/6963-2551,9.cypB:AMPL01000089.1/1808-1+AMPL01000033.1/24282-17574
GCA_000300215.1	Bifidobacterium bifidum	Bifidobacteriaceae	Actinomycetales	Actinomycetia	Actinobacteriota	Bacteria	isolate	571	1		7.Methylase_S:AMPM01000273.1/4258-5885+AMPM01000249.1/1-5753
GCA_000435915.1	Bifidobacterium bifidum	Bifidobacteriaceae	Actinomycetales	Actinomycetia	Actinobacteriota	Bacteria	MAG	107	3		8.S:FR883906.1/1576-4801+FR883919.1/21816-16558,9.His_Phos_1|metE:FR883939.1/23576-32100+FR883921.1/1-365	9.glnA1:FR883968.1/18448-27313
GCA_000466525.1	Bifidobacterium bifidum	Bifidobacteriaceae	Actinomycetales	Actinomycetia	Actinobacteriota	Bacteria	isolate	27	3		11.S:KE993197.1/6074-1+KE993186.1/1-5218,23.His_Phos_1|metE:KE993200.1/7376-1+KE993184.1/1-15279	7.hsdR:KE993179.1/200944-208320
GCA_000741085.1	Bifidobacterium bifidum	Bifidobacteriaceae	Actinomycetales	Actinomycetia	Actinobacteriota	Bacteria	isolate	2	4			7.hsdR:JGYO01000001.1/29910-22533,17.S:JGYO01000002.1/302049-285276,40.His_Phos_1|metE:JGYO01000002.1/1139497-1179721,6.Methylase_S:JGYO01000002.1/1408144-1401732
GCA_000771485.1	Bifidobacterium bifidum	Bifidobacteriaceae	Actinomycetales	Actinomycetia	Actinobacteriota	Bacteria	isolate	50	3		17.S:JDUM01000011.1/61601-68235+JDUM01000015.1/1-10169	40.His_Phos_1|metE:JDUM01000004.1/80202-120427,7.hsdR:JDUM01000007.1/28585-21209
GCA_001020245.1	Bifidobacterium bifidum	Bifidobacteriaceae	Actinomycetales	Actinomycetia	Actinobacteriota	Bacteria	isolate	10	2		36.cypB:JSDV01000008.1/29788-1+JSDV01000006.1/436683-430157	9.glnA1:JSDV01000004.1/777872-769007
GCA_001020255.1	Bifidobacterium bifidum	Bifidobacteriaceae	Actinomycetales	Actinomycetia	Actinobacteriota	Bacteria	isolate	8	5			35.G:JSDS01000006.1/58092-92893,13.pgdA|Y-Int:JSDS01000006.1/106115-92891,9.glnA1:JSDS01000006.1/772110-763245,134.Memo|Tnp_21_1:JSDS01000007.1/18630-152638,6.Methylase_S:JSDS01000007.1/407740-401453
GCA_001020265.1	Bifidobacterium bifidum	Bifidobacteriaceae	Actinomycetales	Actinomycetia	Actinobacteriota	Bacteria	isolate	22	3		8.A:JSDX01000008.1/243058-244694+JSDX01000010.1/1-6694,24.His_Phos_1|metE:JSDX01000016.1/125491-145254+JSDX01000019.1/1-4623	15.ychF:JSDX01000020.1/112040-97293
GCA_001020275.1	Bifidobacterium bifidum	Bifidobacteriaceae	Actinomycetales	Actinomycetia	Actinobacteriota	Bacteria	isolate	6	4		50.cypB:JSDY01000001.1/43571-1+JSDY01000006.1/360700-354082,49.Tnp_30|aroG:JSDY01000004.1/934208-968696+JSDY01000001.1/495432-480802	9.glnA1:JSDY01000004.1/850480-841611,6.AAA_4:JSDY01000006.1/253695-247492
GCA_001020325.1	Bifidobacterium bifidum	Bifidobacteriaceae	Actinomycetales	Actinomycetia	Actinobacteriota	Bacteria	isolate	15	2		18.AAA_4:JSEB01000011.1/5097-6713+JSEB01000010.1/244843-228489,52.cypB:JSEB01000013.1/45629-1+JSEB01000012.1/90133-83742
GCA_001020335.1	Bifidobacterium bifidum	Bifidobacteriaceae	Actinomycetales	Actinomycetia	Actinobacteriota	Bacteria	isolate	17	1		33.M:JSDZ01000002.1/222171-225648+JSDZ01000003.1/1-29945
GCA_001020355.1	Bifidobacterium bifidum	Bifidobacteriaceae	Actinomycetales	Actinomycetia	Actinobacteriota	Bacteria	isolate	9	6		48.cypB:JSDU01000001.1/42406-1+JSDU01000008.1/104593-99159,40.L:JSDU01000004.1/767158-786960+JSDU01000005.1/1-19760	17.M:JSDU01000001.1/547251-563776,36.Y-Int:JSDU01000001.1/599546-563776,8.S:JSDU01000004.1/70474-62695,9.glnA1:JSDU01000004.1/693682-684817
GCA_001020375.1	Bifidobacterium bifidum	Bifidobacteriaceae	Actinomycetales	Actinomycetia	Actinobacteriota	Bacteria	isolate	2	4			17.S:JSDT01000002.1/279951-263178,13.A:JSDT01000002.1/429138-442497,42.His_Phos_1|metE:JSDT01000002.1/1127441-1168994,6.Methylase_S:JSDT01000002.1/1408740-1402429
GCA_001020405.1	Bifidobacterium bifidum	Bifidobacteriaceae	Actinomycetales	Actinomycetia	Actinobacteriota	Bacteria	isolate	17	3		21.His_Phos_1|metE:JSDW01000014.1/104265-121170+JSDW01000016.1/1-4503	6.Methylase_S:JSDW01000016.1/235149-228781,15.relA:JSDW01000016.1/358216-343567
GCA_001020415.1	Bifidobacterium bifidum	Bifidobacteriaceae	Actinomycetales	Actinomycetia	Actinobacteriota	Bacteria	isolate	34	5		10.glnA1:JSEA01000020.1/4918-1+JSEA01000019.1/67813-63149,50.cypB:JSEA01000027.1/2083-1+JSEA01000026.1/203865-156232	8.hsdR:JSEA01000001.1/19852-12290,42.His_Phos_1|metE:JSEA01000024.1/7714-49944,6.Methylase_S:JSEA01000026.1/55577-49206
GCA_001025135.1	Bifidobacterium bifidum	Bifidobacteriaceae	Actinomycetales	Actinomycetia	Actinobacteriota	Bacteria	isolate	1	4			17.S:AP012323.1/239498-222725,40.His_Phos_1|metE:AP012323.1/1077219-1117444,6.Methylase_S:AP012323.1/1345862-1339450,7.hsdR:AP012323.1/1613809-1606433
GCA_001281345.1	Bifidobacterium bifidum	Bifidobacteriaceae	Actinomycetales	Actinomycetia	Actinobacteriota	Bacteria	isolate	1	2			9.glnA1:CP010412.1/916828-907963,55.cypB:CP010412.1/1520668-1466067
GCA_001311705.1	Bifidobacterium bifidum	Bifidobacteriaceae	Actinomycetales	Actinomycetia	Actinobacteriota	Bacteria	isolate	238	3		7.cypB:BBBT01000085.1/1408-1+BBBT01000072.1/10705-5227,7.rve:BBBT01000098.1/462-7782+BBBT01000036.1/17579-17409	9.glnA1:BBBT01000008.1/11811-2948
GCA_001405355.1	Bifidobacterium bifidum	Bifidobacteriaceae	Actinomycetales	Actinomycetia	Actinobacteriota	Bacteria	isolate	16	2		28.cypB:CYXQ01000005.1/21667-1+CYXQ01000009.1/107592-100908,6.Methylase_S:CYXQ01000009.1/1083-1+CYXQ01000001.1/606390-601550
GCA_001546225.1	Bifidobacterium bifidum	Bifidobacteriaceae	Actinomycetales	Actinomycetia	Actinobacteriota	Bacteria	isolate	34	5		40.L:KQ955766.1/356834-365523+KQ955764.1/1-30872,32.M:KQ955773.1/366357-368148+KQ955775.1/1-29978,15.S:KQ955782.1/61666-63434+KQ955753.1/15681-2107,40.His_Phos_1|metE:KQ955783.1/81367-120428+KQ955778.1/1-907	9.glnA1:KQ955766.1/283318-274453
GCA_001576865.1	Bifidobacterium bifidum	Bifidobacteriaceae	Actinomycetales	Actinomycetia	Actinobacteriota	Bacteria	MAG	44	2			9.glnA1:LSUL01000001.1/111844-120709,35.G:LSUL01000011.1/53172-17780
GCA_001576895.1	Bifidobacterium bifidum	Bifidobacteriaceae	Actinomycetales	Actinomycetia	Actinobacteriota	Bacteria	MAG	72	1			17.S:LSUI01000006.1/30945-14184
GCA_001595435.1	Bifidobacterium bifidum	Bifidobacteriaceae	Actinomycetales	Actinomycetia	Actinobacteriota	Bacteria	isolate	33	2		33.Tnp_30:LKUR01000004.1/1379-1379+LKUR01000016.1/1-32775	15.ychF:LKUR01000001.1/191725-206472
GCA_001685685.1	Bifidobacterium bifidum	Bifidobacteriaceae	Actinomycetales	Actinomycetia	Actinobacteriota	Bacteria	isolate	26	3		6.Methylase_S:BCXK01000009.1/5787-1+BCXK01000018.1/10499-10053	8.A:BCXK01000004.1/107926-99846,17.S:BCXK01000023.1/31502-14729
GCA_001915215.1	Bifidobacterium bifidum	Bifidobacteriaceae	Actinomycetales	Actinomycetia	Actinobacteriota	Bacteria	MAG	33	0
GCA_002076105.1	Bifidobacterium bifidum	Bifidobacteriaceae	Actinomycetales	Actinomycetia	Actinobacteriota	Bacteria	isolate	21	4		38.L:NAQK01000013.1/3669-1+NAQK01000007.1/90619-56530	8.A:NAQK01000002.1/104468-112548,17.S:NAQK01000008.1/42810-59595,36.M:NAQK01000010.1/104091-67785
GCA_002114145.1	Bifidobacterium bifidum	Bifidobacteriaceae	Actinomycetales	Actinomycetia	Actinobacteriota	Bacteria	isolate	32	4		33.Tnp_30:NBYL01000015.1/1379-1379+NBYL01000001.1/1-33474	11.galK|yhjE:NBYL01000001.1/491429-479950,15.ychF:NBYL01000003.1/88519-103265,6.Methylase_S:NBYL01000003.1/145479-151936
GCA_002469385.1	Bifidobacterium bifidum	Bifidobacteriaceae	Actinomycetales	Actinomycetia	Actinobacteriota	Bacteria	isolate	13	3			40.His_Phos_1|metE:NDXI01000001.1/597924-638189,17.S:NDXI01000003.1/32348-49119,7.hsdR:NDXI01000006.1/28677-21301
GCA_002845845.1	Bifidobacterium bifidum	Bifidobacteriaceae	Actinomycetales	Actinomycetia	Actinobacteriota	Bacteria	isolate	1	3			9.glnA1:CP018757.1/453789-462654,53.cypB:CP018757.1/2082367-2135342,7.argG:CP018757.1/2235712-2242494
GCA_003094645.1	Bifidobacterium bifidum	Bifidobacteriaceae	Actinomycetales	Actinomycetia	Actinobacteriota	Bacteria	isolate	140	3		14.HYP:QDIH01000002.1/136-1+QDIH01000082.1/1-14027,46.rve:QDIH01000009.1/21306-66645+QDIH01000113.1/5475-5005,9.glnA1:QDIH01000019.1/9009-1+QDIH01000008.1/33949-33943
GCA_003094715.1	Bifidobacterium bifidum	Bifidobacteriaceae	Actinomycetales	Actinomycetia	Actinobacteriota	Bacteria	isolate	157	2		27.His_Phos_1|metE:QDIX01000027.1/4259-30233+QDIX01000022.1/1-809	6.Methylase_S:QDIX01000028.1/44781-39113
GCA_003094735.1	Bifidobacterium bifidum	Bifidobacteriaceae	Actinomycetales	Actinomycetia	Actinobacteriota	Bacteria	isolate	139	0
GCA_003094755.1	Bifidobacterium bifidum	Bifidobacteriaceae	Actinomycetales	Actinomycetia	Actinobacteriota	Bacteria	isolate	27	2		11.cypB:QDIJ01000005.1/4575-1+QDIJ01000010.1/1-6223,35.Y-Int:QDIJ01000006.1/35430-1+QDIJ01000001.1/431854-431816
GCA_003094795.1	Bifidobacterium bifidum	Bifidobacteriaceae	Actinomycetales	Actinomycetia	Actinobacteriota	Bacteria	isolate	63	3		33.Tnp_30|aroG:QDJA01000006.1/19929-1+QDJA01000014.1/156198-143221,10.cypB:QDJA01000027.1/21046-24675+QDJA01000010.1/106562-100238	9.glnA1:QDJA01000006.1/103653-112518
GCA_003095035.1	Bifidobacterium bifidum	Bifidobacteriaceae	Actinomycetales	Actinomycetia	Actinobacteriota	Bacteria	isolate	160	3		19.rve:QDIM01000033.1/18995-1+QDIM01000090.1/5424-4958,10.cypB:QDIM01000052.1/7699-11328+QDIM01000015.1/85178-78854	9.glnA1:QDIM01000010.1/6662-15527
GCA_003390735.1	Bifidobacterium bifidum	Bifidobacteriaceae	Actinomycetales	Actinomycetia	Actinobacteriota	Bacteria	isolate	1	5			52.cypB:CP022723.1/972845-1024740,35.ychF:CP022723.1/1083989-1118570,6.Methylase_S:CP022723.1/1161721-1167983,40.L:CP022723.1/1581143-1540865,9.glnA1:CP022723.1/1654541-1663407
GCA_003436135.1	Bifidobacterium bifidum	Bifidobacteriaceae	Actinomycetales	Actinomycetia	Actinobacteriota	Bacteria	isolate	12	1		52.cypB:QSOS01000004.1/3155-1+QSOS01000003.1/1-48502
GCA_003436575.1	Bifidobacterium bifidum	Bifidobacteriaceae	Actinomycetales	Actinomycetia	Actinobacteriota	Bacteria	isolate	6	2		13.cypB:QSQB01000003.1/5967-1+QSQB01000001.1/1-6775	6.Methylase_S:QSQB01000001.1/112814-118596
GCA_003436635.1	Bifidobacterium bifidum	Bifidobacteriaceae	Actinomycetales	Actinomycetia	Actinobacteriota	Bacteria	isolate	23	1		11.alkH:QSQE01000015.1/6852-1+QSQE01000001.1/312647-308103
GCA_003436655.1	Bifidobacterium bifidum	Bifidobacteriaceae	Actinomycetales	Actinomycetia	Actinobacteriota	Bacteria	isolate	22	1		11.alkH:QSQF01000014.1/32289-39133+QSQF01000001.1/1-4531
GCA_003437175.1	Bifidobacterium bifidum	Bifidobacteriaceae	Actinomycetales	Actinomycetia	Actinobacteriota	Bacteria	isolate	17	4			9.glnA1:QSRS01000001.1/114107-122972,6.Methylase_S:QSRS01000003.1/333165-326827,17.S:QSRS01000004.1/244853-261626,12.HYP:QSRS01000005.1/142383-130345
GCA_003437325.1	Bifidobacterium bifidum	Bifidobacteriaceae	Actinomycetales	Actinomycetia	Actinobacteriota	Bacteria	isolate	18	3		9.glnA1:QSSD01000007.1/82818-86860+QSSD01000003.1/278746-273816	17.M:QSSD01000001.1/199010-182409,12.HYP:QSSD01000004.1/142979-130941
GCA_003437345.1	Bifidobacterium bifidum	Bifidobacteriaceae	Actinomycetales	Actinomycetia	Actinobacteriota	Bacteria	isolate	16	3		9.glnA1:QSSE01000005.1/82805-86835+QSSE01000004.1/278554-273636	17.M:QSSE01000001.1/365466-382067,12.HYP:QSSE01000002.1/143144-131106
GCA_003437785.1	Bifidobacterium bifidum	Bifidobacteriaceae	Actinomycetales	Actinomycetia	Actinobacteriota	Bacteria	isolate	14	2		13.cypB:QSSI01000003.1/5955-1+QSSI01000009.1/1-6763	11.A:QSSI01000001.1/395703-406572
GCA_003437945.1	Bifidobacterium bifidum	Bifidobacteriaceae	Actinomycetales	Actinomycetia	Actinobacteriota	Bacteria	isolate	15	3		13.cypB:QSSS01000007.1/5958-1+QSSS01000009.1/111877-105098,5.argG|AAA_4:QSSS01000009.1/5322-1+QSSS01000003.1/1-31	17.M:QSSS01000002.1/138944-155583
GCA_003465425.1	Bifidobacterium bifidum	Bifidobacteriaceae	Actinomycetales	Actinomycetia	Actinobacteriota	Bacteria	isolate	18	4		24.His_Phos_1|metE:QSAO01000008.1/125818-149264+QSAO01000012.1/1-196,11.cypB:QSAO01000009.1/133176-138138+QSAO01000003.1/1-6092	7.hsdR:QSAO01000002.1/211447-203980,6.Methylase_S:QSAO01000003.1/105840-112162
GCA_003466365.1	Bifidobacterium bifidum	Bifidobacteriaceae	Actinomycetales	Actinomycetia	Actinobacteriota	Bacteria	isolate	23	2		13.cypB:QSPA01000007.1/5219-1+QSPA01000010.1/1-7489,6.Methylase_S:QSPA01000017.1/1091-1+QSPA01000008.1/1-4831
GCA_003466395.1	Bifidobacterium bifidum	Bifidobacteriaceae	Actinomycetales	Actinomycetia	Actinobacteriota	Bacteria	isolate	26	2		12.cypB:QSPI01000008.1/5231-1+QSPI01000010.1/1-6760	6.Methylase_S:QSPI01000007.1/121405-115010
GCA_003466485.1	Bifidobacterium bifidum	Bifidobacteriaceae	Actinomycetales	Actinomycetia	Actinobacteriota	Bacteria	isolate	15	2		13.cypB:QSPQ01000003.1/5955-1+QSPQ01000010.1/1-6763	11.A:QSPQ01000001.1/395758-406627
GCA_003467985.1	Bifidobacterium bifidum	Bifidobacteriaceae	Actinomycetales	Actinomycetia	Actinobacteriota	Bacteria	isolate	13	1		13.cypB:QSGB01000008.1/5939-1+QSGB01000006.1/1-6762
GCA_003468415.1	Bifidobacterium bifidum	Bifidobacteriaceae	Actinomycetales	Actinomycetia	Actinobacteriota	Bacteria	isolate	7	1			39.G:QSHW01000002.1/216590-255726
GCA_003470585.1	Bifidobacterium bifidum	Bifidobacteriaceae	Actinomycetales	Actinomycetia	Actinobacteriota	Bacteria	isolate	21	2		9.glnA1:QRJI01000008.1/82737-86773+QRJI01000004.1/1-4925	17.M:QRJI01000001.1/198528-181937
GCA_003470615.1	Bifidobacterium bifidum	Bifidobacteriaceae	Actinomycetales	Actinomycetia	Actinobacteriota	Bacteria	isolate	21	2		9.glnA1:QRJM01000007.1/82972-86980+QRJM01000004.1/1-4925	17.M:QRJM01000001.1/198532-181941
GCA_003471555.1	Bifidobacterium bifidum	Bifidobacteriaceae	Actinomycetales	Actinomycetia	Actinobacteriota	Bacteria	isolate	22	2		9.glnA1:QRJN01000007.1/83015-87057+QRJN01000004.1/278588-273658	17.M:QRJN01000001.1/198534-181943
GCA_003471595.1	Bifidobacterium bifidum	Bifidobacteriaceae	Actinomycetales	Actinomycetia	Actinobacteriota	Bacteria	isolate	21	2		9.glnA1:QRJP01000007.1/82977-87019+QRJP01000004.1/278983-274053	17.M:QRJP01000001.1/198565-181974
GCA_003472345.1	Bifidobacterium bifidum	Bifidobacteriaceae	Actinomycetales	Actinomycetia	Actinobacteriota	Bacteria	isolate	11	4		10.cypB:QRLR01000005.1/4205-1+QRLR01000001.1/692973-686929	44.His_Phos_1|metE:QRLR01000001.1/312489-356220,6.Methylase_S:QRLR01000001.1/587157-580887,8.A:QRLR01000003.1/340464-348545
GCA_003473145.1	Bifidobacterium bifidum	Bifidobacteriaceae	Actinomycetales	Actinomycetia	Actinobacteriota	Bacteria	isolate	12	4		50.cypB:QRLK01000008.1/3335-1+QRLK01000007.1/151802-105624	8.A:QRLK01000001.1/92726-84645,44.His_Phos_1|metE:QRLK01000002.1/268815-225084,6.argG:QRLK01000007.1/6331-491
GCA_003474045.1	Bifidobacterium bifidum	Bifidobacteriaceae	Actinomycetales	Actinomycetia	Actinobacteriota	Bacteria	isolate	46	4		106.pip:QRNM01000006.1/18360-1+QRNM01000005.1/1-88022	9.glnA1:QRNM01000002.1/41058-49921,12.HYP:QRNM01000006.1/66023-78061,17.A:QRNM01000008.1/4437-20959
GCA_003573895.1	Bifidobacterium bifidum	Bifidobacteriaceae	Actinomycetales	Actinomycetia	Actinobacteriota	Bacteria	isolate	1	1			9.S:AP018132.1/1613954-1605362
GCA_003573955.1	Bifidobacterium bifidum	Bifidobacteriaceae	Actinomycetales	Actinomycetia	Actinobacteriota	Bacteria	isolate	1	5			6.Methylase_S:AP018131.1/62453-56123,36.M:AP018131.1/668277-704230,17.HYP:AP018131.1/843573-860279,17.S:AP018131.1/1205210-1188430,9.glnA1:AP018131.1/1837156-1828292
GCA_003790385.1	Bifidobacterium bifidum	Bifidobacteriaceae	Actinomycetales	Actinomycetia	Actinobacteriota	Bacteria	isolate	64	2		33.Tnp_30:RJZG01000015.1/1379-1379+RJZG01000001.1/1-33473	15.ychF:RJZG01000003.1/191727-206473
GCA_004167365.1	Bifidobacterium bifidum	Bifidobacteriaceae	Actinomycetales	Actinomycetia	Actinobacteriota	Bacteria	isolate	8	4			8.RelB|cypB:RCXG01000001.1/134511-142451,6.Methylase_S:RCXG01000001.1/241905-248315,41.His_Phos_1|metE:RCXG01000001.1/514075-472942,16.M:RCXG01000003.1/79389-63011
GCA_004799295.1	Bifidobacterium bifidum	Bifidobacteriaceae	Actinomycetales	Actinomycetia	Actinobacteriota	Bacteria	isolate	21	2		33.Tnp_30:SSMS01000015.1/1379-1379+SSMS01000001.1/1-33472	15.ychF:SSMS01000003.1/191726-206473
GCA_005844205.1	Bifidobacterium bifidum	Bifidobacteriaceae	Actinomycetales	Actinomycetia	Actinobacteriota	Bacteria	isolate	6	4			17.S:SPFT01000001.1/30704-13770,8.A:SPFT01000001.1/176830-184911,6.Methylase_S:SPFT01000002.1/344517-338174,15.ychF:SPFT01000002.1/401776-387031
GCA_005844365.1	Bifidobacterium bifidum	Bifidobacteriaceae	Actinomycetales	Actinomycetia	Actinobacteriota	Bacteria	isolate	20	4		12.cypB:SPGB01000007.1/5754-1+SPGB01000003.1/267730-261042	36.Z:SPGB01000001.1/264551-228549,52.N:SPGB01000003.1/24836-77191,7.Methylase_S:SPGB01000003.1/161623-154569
GCA_008669135.1	Bifidobacterium bifidum	Bifidobacteriaceae	Actinomycetales	Actinomycetia	Actinobacteriota	Bacteria	MAG	57	3		35.G:RQAE01000022.1/44110-46204+RQAE01000011.1/1-33144,17.topB:RQAE01000023.1/5077-1+RQAE01000033.1/38291-26411,42.His_Phos_1:RQAE01000026.1/50209-91072+RQAE01000005.1/2538-1825
GCA_008670815.1	Bifidobacterium bifidum	Bifidobacteriaceae	Actinomycetales	Actinomycetia	Actinobacteriota	Bacteria	MAG	78	4		14.topB:RQBC01000007.1/5315-7773+RQBC01000075.1/38143-26368,31.G:RQBC01000020.1/9640-26239+RQBC01000001.1/31856-17841,9.glnA1:RQBC01000043.1/8943-1+RQBC01000012.1/1-15,25.His_Phos_1:RQBC01000066.1/50211-74413+RQBC01000002.1/2503-2133
GCA_008679685.1	Bifidobacterium bifidum	Bifidobacteriaceae	Actinomycetales	Actinomycetia	Actinobacteriota	Bacteria	MAG	4	2			12.HYP:NAMS01000002.1/9217-21255,136.Tnp_30:NAMS01000003.1/839482-703229
GCA_008679935.1	Bifidobacterium bifidum	Bifidobacteriaceae	Actinomycetales	Actinomycetia	Actinobacteriota	Bacteria	MAG	15	4			17.S:NAMF01000006.1/96307-79552,12.HYP:NAMF01000012.1/103518-115555,10.hsdR:NAMF01000012.1/283817-273742,9.glnA1:NAMF01000013.1/13069-4204
GCA_008681015.1	Bifidobacterium bifidum	Bifidobacteriaceae	Actinomycetales	Actinomycetia	Actinobacteriota	Bacteria	MAG	1	5			17.S:NAKD01000001.1/35041-18286,9.glnA1:NAKD01000001.1/663558-654693,12.HYP:NAKD01000001.1/1203487-1215525,10.hsdR:NAKD01000001.1/1383784-1373709,36.G:NAKD01000001.1/2130009-2166313
GCA_008868415.1	Bifidobacterium bifidum	Bifidobacteriaceae	Actinomycetales	Actinomycetia	Actinobacteriota	Bacteria	isolate	34	2		31.M:WBNT01000002.1/222080-224281+WBNT01000012.1/1-29298,10.cypB:WBNT01000006.1/3389-1+WBNT01000003.1/1-6900
GCA_009075765.1	Bifidobacterium bifidum	Bifidobacteriaceae	Actinomycetales	Actinomycetia	Actinobacteriota	Bacteria	isolate	32	3			41.His_Phos_1|metE:WDOE01000001.1/597088-638220,17.M:WDOE01000002.1/79536-63011,6.Methylase_S:WDOE01000004.1/108170-102378
GCA_009075785.1	Bifidobacterium bifidum	Bifidobacteriaceae	Actinomycetales	Actinomycetia	Actinobacteriota	Bacteria	isolate	13	2			41.His_Phos_1|metE:WDOD01000003.1/265819-224687,17.M:WDOD01000004.1/79536-63011
GCA_009077915.1	Bifidobacterium bifidum	Bifidobacteriaceae	Actinomycetales	Actinomycetia	Actinobacteriota	Bacteria	isolate	5	4			8.RelB|cypB:WDOK01000001.1/134511-142451,6.Methylase_S:WDOK01000001.1/241905-248315,41.His_Phos_1|metE:WDOK01000001.1/514075-472942,16.M:WDOK01000002.1/79389-63011
GCA_009077955.1	Bifidobacterium bifidum	Bifidobacteriaceae	Actinomycetales	Actinomycetia	Actinobacteriota	Bacteria	isolate	10	2			17.M:WDOJ01000002.1/80112-63587,41.His_Phos_1|metE:WDOJ01000003.1/163935-122803
GCA_009077975.1	Bifidobacterium bifidum	Bifidobacteriaceae	Actinomycetales	Actinomycetia	Actinobacteriota	Bacteria	isolate	8	2			41.His_Phos_1|metE:WDOI01000001.1/510214-469082,17.M:WDOI01000003.1/79536-63011
GCA_009078005.1	Bifidobacterium bifidum	Bifidobacteriaceae	Actinomycetales	Actinomycetia	Actinobacteriota	Bacteria	isolate	10	2			17.M:WDOH01000002.1/359129-375654,41.His_Phos_1|metE:WDOH01000006.1/163936-122804
GCA_009078015.1	Bifidobacterium bifidum	Bifidobacteriaceae	Actinomycetales	Actinomycetia	Actinobacteriota	Bacteria	isolate	9	3			6.Methylase_S:WDOG01000001.1/232802-239212,41.His_Phos_1|metE:WDOG01000001.1/504986-463854,16.M:WDOG01000003.1/79506-63011
GCA_009078055.1	Bifidobacterium bifidum	Bifidobacteriaceae	Actinomycetales	Actinomycetia	Actinobacteriota	Bacteria	isolate	21	2			8.A:WDON01000002.1/108187-100106,7.alaA:WDON01000008.1/63300-70734
GCA_009078065.1	Bifidobacterium bifidum	Bifidobacteriaceae	Actinomycetales	Actinomycetia	Actinobacteriota	Bacteria	isolate	8	2			17.M:WDOF01000002.1/79536-63011,41.His_Phos_1|metE:WDOF01000004.1/265820-224688
GCA_009078095.1	Bifidobacterium bifidum	Bifidobacteriaceae	Actinomycetales	Actinomycetia	Actinobacteriota	Bacteria	isolate	8	2			16.M:WDOL01000002.1/79389-63011,41.His_Phos_1|metE:WDOL01000004.1/87898-129030
GCA_009078115.1	Bifidobacterium bifidum	Bifidobacteriaceae	Actinomycetales	Actinomycetia	Actinobacteriota	Bacteria	isolate	22	2			8.A:WDOM01000002.1/108188-100107,7.alaA:WDOM01000008.1/31597-24163
GCA_009159095.1	Bifidobacterium bifidum	Bifidobacteriaceae	Actinomycetales	Actinomycetia	Actinobacteriota	Bacteria	isolate	103	2			8.A:WDOX01000003.1/186186-194267,7.alaA:WDOX01000007.1/63807-71241
GCA_009159495.1	Bifidobacterium bifidum	Bifidobacteriaceae	Actinomycetales	Actinomycetia	Actinobacteriota	Bacteria	isolate	129	2			8.A:WDOY01000003.1/108188-100107,7.alaA:WDOY01000009.1/63809-71243
GCA_009159505.1	Bifidobacterium bifidum	Bifidobacteriaceae	Actinomycetales	Actinomycetia	Actinobacteriota	Bacteria	isolate	24	2			8.A:WDOW01000002.1/109197-101116,7.alaA:WDOW01000008.1/31597-24163
GCA_009159555.1	Bifidobacterium bifidum	Bifidobacteriaceae	Actinomycetales	Actinomycetia	Actinobacteriota	Bacteria	isolate	31	2			8.A:WDOV01000003.1/108189-100108,7.alaA:WDOV01000009.1/63300-70734
GCA_009160775.1	Bifidobacterium bifidum	Bifidobacteriaceae	Actinomycetales	Actinomycetia	Actinobacteriota	Bacteria	isolate	196	2			7.alaA:WDOU01000006.1/30010-22576,8.A:WDOU01000029.1/16051-7970
GCA_009160825.1	Bifidobacterium bifidum	Bifidobacteriaceae	Actinomycetales	Actinomycetia	Actinobacteriota	Bacteria	isolate	45	2			8.A:WDOZ01000002.1/108188-100107,7.alaA:WDOZ01000009.1/63809-71243
GCA_009160845.1	Bifidobacterium bifidum	Bifidobacteriaceae	Actinomycetales	Actinomycetia	Actinobacteriota	Bacteria	isolate	75	2			7.alaA:WDOT01000007.1/31597-24163,8.A:WDOT01000025.1/7958-16039
GCA_009160865.1	Bifidobacterium bifidum	Bifidobacteriaceae	Actinomycetales	Actinomycetia	Actinobacteriota	Bacteria	isolate	158	2		8.A:WDOS01000101.1/2673-5464+WDOS01000053.1/1-5280	7.alaA:WDOS01000025.1/31961-24527
GCA_009160885.1	Bifidobacterium bifidum	Bifidobacteriaceae	Actinomycetales	Actinomycetia	Actinobacteriota	Bacteria	isolate	18	2			8.A:WDOQ01000002.1/108187-100106,7.alaA:WDOQ01000009.1/63300-70734
GCA_009160905.1	Bifidobacterium bifidum	Bifidobacteriaceae	Actinomycetales	Actinomycetia	Actinobacteriota	Bacteria	isolate	19	2			8.A:WDOO01000003.1/108188-100107,7.alaA:WDOO01000009.1/31595-24161
GCA_009160915.1	Bifidobacterium bifidum	Bifidobacteriaceae	Actinomycetales	Actinomycetia	Actinobacteriota	Bacteria	isolate	95	2			8.A:WDOR01000002.1/108187-100106,7.alaA:WDOR01000008.1/63300-70734
GCA_009160945.1	Bifidobacterium bifidum	Bifidobacteriaceae	Actinomycetales	Actinomycetia	Actinobacteriota	Bacteria	isolate	71	2			7.alaA:WDOP01000001.1/567301-574735,8.A:WDOP01000004.1/108765-100684
GCA_011029205.1	Bifidobacterium bifidum	Bifidobacteriaceae	Actinomycetales	Actinomycetia	Actinobacteriota	Bacteria	isolate	16	2			17.S:JAAJBJ010000005.1/61800-78573,8.A:JAAJBJ010000006.1/83700-91781
GCA_013867495.1	Bifidobacterium bifidum	Bifidobacteriaceae	Actinomycetales	Actinomycetia	Actinobacteriota	Bacteria	isolate	10	3			17.S:JACEIZ010000001.1/61667-78440,7.hsdR:JACEIZ010000002.1/355164-362540,40.His_Phos_1|metE:JACEIZ010000005.1/118442-78217
GCA_900112465.1	Bifidobacterium bifidum	Bifidobacteriaceae	Actinomycetales	Actinomycetia	Actinobacteriota	Bacteria	isolate	15	2			9.glnA1:FOLU01000001.1/40763-49628,6.Methylase_S:FOLU01000013.1/16853-10517
GCA_900637095.1	Bifidobacterium bifidum	Bifidobacteriaceae	Actinomycetales	Actinomycetia	Actinobacteriota	Bacteria	isolate	1	4			17.S:LR134344.1/222965-239738,7.hsdR:LR134344.1/1059689-1067064,6.Methylase_S:LR134344.1/1327636-1334048,40.His_Phos_1|metE:LR134344.1/1596279-1556054
GCA_901212485.1	Bifidobacterium bifidum	Bifidobacteriaceae	Actinomycetales	Actinomycetia	Actinobacteriota	Bacteria	isolate	53	3			41.His_Phos_1|metE:CAAKNT010000004.1/4393-45440,6.Methylase_S:CAAKNT010000008.1/15597-9870,7.ATG22:CAAKNT010000029.1/82908-89959
GCA_902386775.1	Bifidobacterium bifidum	Bifidobacteriaceae	Actinomycetales	Actinomycetia	Actinobacteriota	Bacteria	isolate	1	5			52.cypB:LR698991.1/972845-1024740,35.ychF:LR698991.1/1083989-1118570,6.Methylase_S:LR698991.1/1161721-1167983,40.L:LR698991.1/1581143-1540865,9.glnA1:LR698991.1/1654541-1663407
GCA_000687615.1	Bifidobacterium boum	Bifidobacteriaceae	Actinomycetales	Actinomycetia	Actinobacteriota	Bacteria	isolate	26	2			37.P:JHWO01000002.1/15202-52019,6.phzB2:JHWO01000005.1/152663-158758
GCA_000741535.1	Bifidobacterium boum	Bifidobacteriaceae	Actinomycetales	Actinomycetia	Actinobacteriota	Bacteria	isolate	18	2			37.P:JGYQ01000007.1/14861-51495,6.phzB2:JGYQ01000015.1/67069-60974
GCA_000771385.1	Bifidobacterium boum	Bifidobacteriaceae	Actinomycetales	Actinomycetia	Actinobacteriota	Bacteria	isolate	37	1			6.phzB2:JDUH01000005.1/208649-214744
GCA_012844085.1	Bifidobacterium boum	Bifidobacteriaceae	Actinomycetales	Actinomycetia	Actinobacteriota	Bacteria	isolate	19	0
GCA_902760715.1	Bifidobacterium boum	Bifidobacteriaceae	Actinomycetales	Actinomycetia	Actinobacteriota	Bacteria	MAG	68	2		39.V:CACWHU010000003.1/37645-1+CACWHU010000001.1/1-956,28.A:CACWHU010000005.1/21431-1+CACWHU010000023.1/1-6308
GCA_902762945.1	Bifidobacterium boum	Bifidobacteriaceae	Actinomycetales	Actinomycetia	Actinobacteriota	Bacteria	MAG	177	0
GCA_902763025.1	Bifidobacterium boum	Bifidobacteriaceae	Actinomycetales	Actinomycetia	Actinobacteriota	Bacteria	MAG	189	0
GCA_902773825.1	Bifidobacterium boum	Bifidobacteriaceae	Actinomycetales	Actinomycetia	Actinobacteriota	Bacteria	MAG	45	2		21.glnA1:CACYGC010000009.1/16588-1+CACYGC010000023.1/25439-21501,33.ychF:CACYGC010000017.1/33154-1+CACYGC010000030.1/1-96
GCA_902788945.1	Bifidobacterium boum	Bifidobacteriaceae	Actinomycetales	Actinomycetia	Actinobacteriota	Bacteria	MAG	42	1			5.ychF:CADALV010000021.1/31223-36715
GCA_002286935.1	Bifidobacterium criceti	Bifidobacteriaceae	Actinomycetales	Actinomycetia	Actinobacteriota	Bacteria	isolate	34	1		38.ychF:MVOH01000017.1/230601-234075+MVOH01000015.1/1-34448
GCA_902789815.1	Bifidobacterium criceti	Bifidobacteriaceae	Actinomycetales	Actinomycetia	Actinobacteriota	Bacteria	MAG	68	0
GCA_000738005.1	Bifidobacterium crudilactis	Bifidobacteriaceae	Actinomycetales	Actinomycetia	Actinobacteriota	Bacteria	isolate	6	1		38.A:JHAL01000002.1/1681944-1716957+JHAL01000005.1/1-3114
GCA_012719795.1	Bifidobacterium crudilactis	Bifidobacteriaceae	Actinomycetales	Actinomycetia	Actinobacteriota	Bacteria	MAG	28	2		58.A:JAAXZR010000011.1/1454-9865+JAAXZR010000020.1/1-49968	9.F:JAAXZR010000019.1/62821-71760
GCA_000024445.1	Bifidobacterium dentium	Bifidobacteriaceae	Actinomycetales	Actinomycetia	Actinobacteriota	Bacteria	isolate	1	5			18.G:CP001750.1/80083-98201,17.nanK|rpmE:CP001750.1/680208-697701,9.wecA|guaB:CP001750.1/707107-715701,73.nudF:CP001750.1/1106915-1034312,30.E1-E2_ATPase:CP001750.1/1658528-1628409
GCA_000146775.1	Bifidobacterium dentium	Bifidobacteriaceae	Actinomycetales	Actinomycetia	Actinobacteriota	Bacteria	isolate	10	6			5.guaA:GL405225.1/974752-980178,30.P:GL405225.1/1020065-990367,59.gppA:GL405225.1/1201253-1142295,6.ychF:GL405225.1/1257913-1252356,18.G:GL405225.1/2078516-2060385,8.A:GL405225.1/2323368-2315167
GCA_000149165.2	Bifidobacterium dentium	Bifidobacteriaceae	Actinomycetales	Actinomycetia	Actinobacteriota	Bacteria	isolate	35	6		57.M:AEHJ01000032.1/922-1+AEHJ01000016.1/1-56128	30.P:AEHJ01000007.1/122210-151905,5.guaA:AEHJ01000007.1/167530-162104,6.ychF:AEHJ01000015.1/26147-31704,8.A:AEHJ01000018.1/74352-66155,18.G:AEHJ01000029.1/150985-132857
GCA_000172135.1	Bifidobacterium dentium	Bifidobacteriaceae	Actinomycetales	Actinomycetia	Actinobacteriota	Bacteria	isolate	2	5			9.wecA|guaB:ABIX02000002.1/142423-133829,18.nanK|rpmE:ABIX02000002.1/169338-151827,18.G:ABIX02000002.1/774986-756868,30.E1-E2_ATPase:ABIX02000002.1/1828303-1858418,73.nudF:ABIX02000002.1/2378379-2450981
GCA_000513015.1	Bifidobacterium dentium	Bifidobacteriaceae	Actinomycetales	Actinomycetia	Actinobacteriota	Bacteria	isolate	48	2		40.nudF:AZYA01000003.1/137105-144893+AZYA01000011.1/210385-178321,51.M:AZYA01000028.1/897-1+AZYA01000019.1/65678-15299
GCA_000771725.1	Bifidobacterium dentium	Bifidobacteriaceae	Actinomycetales	Actinomycetia	Actinobacteriota	Bacteria	isolate	32	5		18.G:JDUY01000009.1/9931-1+JDUY01000014.1/53351-45187,73.nudF:JDUY01000015.1/12133-1+JDUY01000004.1/238753-178305	30.E1-E2_ATPase:JDUY01000001.1/24810-54929,9.wecA|guaB:JDUY01000010.1/47720-39126,17.nanK|rpmE:JDUY01000010.1/74618-57124
GCA_001042595.1	Bifidobacterium dentium	Bifidobacteriaceae	Actinomycetales	Actinomycetia	Actinobacteriota	Bacteria	isolate	1	5			18.G:AP012326.1/80084-98202,17.nanK|rpmE:AP012326.1/680209-697702,9.wecA|guaB:AP012326.1/707108-715702,73.nudF:AP012326.1/1106918-1034315,30.E1-E2_ATPase:AP012326.1/1658531-1628412
GCA_001686085.1	Bifidobacterium dentium	Bifidobacteriaceae	Actinomycetales	Actinomycetia	Actinobacteriota	Bacteria	isolate	26	2		47.M:BCYE01000016.1/3897-1+BCYE01000023.1/185690-142565,96.HYP:BCYE01000017.1/101062-191781+BCYE01000003.1/1-5104
GCA_002075955.1	Bifidobacterium dentium	Bifidobacteriaceae	Actinomycetales	Actinomycetia	Actinobacteriota	Bacteria	isolate	24	7		7.5S_ribosomal_RNA:NAQE01000012.1/868-7510+NAQE01000010.1/29430-28807	18.G:NAQE01000001.1/271475-253346,22.M:NAQE01000006.1/172789-150558,6.DUF1237:NAQE01000009.1/99578-105678,18.V:NAQE01000009.1/204431-222367,5.guaA:NAQE01000011.1/209818-204393,7.A:NAQE01000011.1/455530-448256
GCA_003508295.1	Bifidobacterium dentium	Bifidobacteriaceae	Actinomycetales	Actinomycetia	Actinobacteriota	Bacteria	MAG	60	3			15.G:DNWK01000007.1/19227-3793,14.A:DNWK01000014.1/33358-47015,9.L:DNWK01000042.1/73242-81833
GCA_004167735.1	Bifidobacterium dentium	Bifidobacteriaceae	Actinomycetales	Actinomycetia	Actinobacteriota	Bacteria	isolate	19	3		33.M:RCXJ01000006.1/3829-1+RCXJ01000012.1/1-28944	67.BetR:RCXJ01000001.1/247431-314247,40.Z:RCXJ01000004.1/33566-73221
GCA_004683745.1	Bifidobacterium dentium	Bifidobacteriaceae	Actinomycetales	Actinomycetia	Actinobacteriota	Bacteria	isolate	21	6		57.M:SQQK01000013.1/16695-17672+SQQK01000002.1/1-56215	6.ychF:SQQK01000003.1/91432-96989,14.V:SQQK01000006.1/67651-81819,18.G:SQQK01000011.1/108941-127076,5.guaA:SQQK01000021.1/549684-555108,30.P:SQQK01000021.1/594995-565297
GCA_009160675.1	Bifidobacterium dentium	Bifidobacteriaceae	Actinomycetales	Actinomycetia	Actinobacteriota	Bacteria	isolate	13	3		33.soj:WDPE01000010.1/28944-1+WDPE01000005.1/1-4393	67.BetR:WDPE01000001.1/511492-578308,40.Z:WDPE01000004.1/33566-73221
GCA_009160725.1	Bifidobacterium dentium	Bifidobacteriaceae	Actinomycetales	Actinomycetia	Actinobacteriota	Bacteria	isolate	88	3		30.soj:WDPC01000010.1/28944-1+WDPC01000005.1/157753-156536	67.BetR:WDPC01000002.1/511363-578179,40.Z:WDPC01000003.1/464604-424949
GCA_009160735.1	Bifidobacterium dentium	Bifidobacteriaceae	Actinomycetales	Actinomycetia	Actinobacteriota	Bacteria	isolate	100	3		30.soj:WDPD01000014.1/11548-40493+WDPD01000001.1/542487-541271	40.Z:WDPD01000001.1/33566-73221,67.BetR:WDPD01000002.1/217242-284058
GCA_010667545.1	Bifidobacterium dentium	Bifidobacteriaceae	Actinomycetales	Actinomycetia	Actinobacteriota	Bacteria	isolate	25	4		32.soj:VYSD01000015.1/11925-32997+VYSD01000007.1/1-10855	5.guaA:VYSD01000001.1/357811-363076,36.aroA:VYSD01000001.1/410355-374101,18.Peptidase_M48|Nitroreductase_family_protein:VYSD01000002.1/267901-249795
GCA_010667555.1	Bifidobacterium dentium	Bifidobacteriaceae	Actinomycetales	Actinomycetia	Actinobacteriota	Bacteria	isolate	15	3		54.HYP:VYSE01000003.1/35789-1+VYSE01000001.1/1031564-1013619	80.BetR:VYSE01000004.1/21185-101632,22.metA|frc:VYSE01000008.1/33357-11569
GCA_010667605.1	Bifidobacterium dentium	Bifidobacteriaceae	Actinomycetales	Actinomycetia	Actinobacteriota	Bacteria	isolate	19	3		55.HYP:VYSF01000003.1/331930-367718+VYSF01000001.1/1-18734,95.frc|metA:VYSF01000008.1/11549-95457+VYSF01000011.1/26082-15253	80.BetR:VYSF01000005.1/21514-101962
GCA_012310525.1	Bifidobacterium dentium	Bifidobacteriaceae	Actinomycetales	Actinomycetia	Actinobacteriota	Bacteria	isolate	33	4		54.HYP:JAAWWN010000005.1/28317-1+JAAWWN010000003.1/1-25852	18.Peptidase_M48|Nitroreductase_family_protein:JAAWWN010000004.1/44854-62983,5.guaA:JAAWWN010000005.1/56396-50972,46.DUF1237:JAAWWN010000007.1/17113-62646
GCA_012310535.1	Bifidobacterium dentium	Bifidobacteriaceae	Actinomycetales	Actinomycetia	Actinobacteriota	Bacteria	isolate	29	4		38.nudF:JAAWWM010000004.1/28316-1+JAAWWM010000009.1/1-9417,18.Peptidase_M48|Nitroreductase_family_protein:JAAWWM010000018.1/44856-54339+JAAWWM010000008.1/128432-119774	46.DUF1237:JAAWWM010000003.1/171307-125772,5.guaA:JAAWWM010000004.1/56396-50972
GCA_900105745.1	Bifidobacterium dentium	Bifidobacteriaceae	Actinomycetales	Actinomycetia	Actinobacteriota	Bacteria	isolate	2	5			73.nudF:FNSE01000001.1/363444-436047,9.wecA|guaB:FNSE01000001.1/763254-754660,17.nanK|rpmE:FNSE01000001.1/790152-772658,18.G:FNSE01000001.1/1390264-1372146,30.E1-E2_ATPase:FNSE01000001.1/2447647-2477766
GCA_900637175.1	Bifidobacterium dentium	Bifidobacteriaceae	Actinomycetales	Actinomycetia	Actinobacteriota	Bacteria	isolate	1	5			18.G:LR134349.1/80084-98202,17.nanK|rpmE:LR134349.1/680208-697701,9.wecA|guaB:LR134349.1/707107-715701,73.HYP:LR134349.1/1106917-1034314,30.E1-E2_ATPase:LR134349.1/1658530-1628411
GCA_902374185.1	Bifidobacterium dentium	Bifidobacteriaceae	Actinomycetales	Actinomycetia	Actinobacteriota	Bacteria	isolate	2	5			9.wecA|guaB:CABKPB010000001.1/142423-133829,18.nanK|rpmE:CABKPB010000001.1/169338-151827,18.Peptidase_M48|Nitroreductase_family_protein:CABKPB010000001.1/774986-756868,30.E1-E2_ATPase:CABKPB010000001.1/1828303-1858418,73.HYP:CABKPB010000001.1/2378379-2450981
GCA_000741215.1	Bifidobacterium gallinarum	Bifidobacteriaceae	Actinomycetales	Actinomycetia	Actinobacteriota	Bacteria	isolate	10	2		15.E:JGYX01000005.1/10008-1+JGYX01000004.1/106802-101694,99.TPP:JGYX01000007.1/209018-230528+JGYX01000002.1/1-77989
GCA_000741335.1	Bifidobacterium gallinarum	Bifidobacteriaceae	Actinomycetales	Actinomycetia	Actinobacteriota	Bacteria	isolate	11	1		146.S:JGZJ01000010.1/135737-1+JGZJ01000009.1/1-9925
GCA_000741375.1	Bifidobacterium gallinarum	Bifidobacteriaceae	Actinomycetales	Actinomycetia	Actinobacteriota	Bacteria	isolate	14	2			17.M:JGZM01000002.1/487957-504904,23.A:JGZM01000005.1/82012-105039
GCA_000770965.1	Bifidobacterium gallinarum	Bifidobacteriaceae	Actinomycetales	Actinomycetia	Actinobacteriota	Bacteria	isolate	67	3		9.A:JDTM01000012.1/5168-1+JDTM01000010.1/40589-36807,5.RelB:JDTM01000020.1/29523-29553+JDTM01000007.1/1-5049	17.M:JDTM01000002.1/480396-497347
GCA_000771505.1	Bifidobacterium gallinarum	Bifidobacteriaceae	Actinomycetales	Actinomycetia	Actinobacteriota	Bacteria	isolate	103	1		12.E:JDUN01000001.1/7638-1+JDUN01000020.1/27555-22939
GCA_002394995.1	Bifidobacterium gallinarum	Bifidobacteriaceae	Actinomycetales	Actinomycetia	Actinobacteriota	Bacteria	MAG	59	1		20.P:DGVO01000016.1/33223-36419+DGVO01000037.1/92856-75665
GCA_004135085.1	Bifidobacterium gallinarum	Bifidobacteriaceae	Actinomycetales	Actinomycetia	Actinobacteriota	Bacteria	isolate	2	5			43.iolC|yihS:CP035464.1/847201-804480,40.L:CP035464.1/1214917-1174772,69.N:CP035464.1/1390447-1459419,61.ytrA:CP035464.1/1559407-1498719,9.E:CP035464.1/1962512-1953099
GCA_900538875.1	Bifidobacterium gallinarum	Bifidobacteriaceae	Actinomycetales	Actinomycetia	Actinobacteriota	Bacteria	MAG	24	1			9.guaA:UPZW01000003.1/166724-175382
GCA_000421365.1	Bifidobacterium globosum	Bifidobacteriaceae	Actinomycetales	Actinomycetia	Actinobacteriota	Bacteria	isolate	30	2		15.G:ATWW01000003.1/179591-186432+ATWW01000005.1/145344-137466,179.Tnp_30:ATWW01000015.1/8950-1+ATWW01000001.1/253472-82949
GCA_000687595.1	Bifidobacterium globosum	Bifidobacteriaceae	Actinomycetales	Actinomycetia	Actinobacteriota	Bacteria	isolate	40	0
GCA_000741295.1	Bifidobacterium globosum	Bifidobacteriaceae	Actinomycetales	Actinomycetia	Actinobacteriota	Bacteria	isolate	26	1			8.Z:JGZG01000001.1/71929-64369
GCA_000771145.1	Bifidobacterium globosum	Bifidobacteriaceae	Actinomycetales	Actinomycetia	Actinobacteriota	Bacteria	isolate	63	1			8.Z:JDTV01000007.1/62425-69986
GCA_000800475.2	Bifidobacterium globosum	Bifidobacteriaceae	Actinomycetales	Actinomycetia	Actinobacteriota	Bacteria	isolate	1	3			8.G:CP007457.1/117805-126272,6.S:CP007457.1/515301-508810,38.P:CP007457.1/1196558-1158922
GCA_001305195.1	Bifidobacterium globosum	Bifidobacteriaceae	Actinomycetales	Actinomycetia	Actinobacteriota	Bacteria	isolate	343	4		57.V:BCAE01000002.1/30837-1+BCAE01000009.1/33027-6873	9.G:BCAE01000007.1/9089-17972,8.HYP:BCAE01000016.1/13599-22029,9.A:BCAE01000017.1/5286-14116
GCA_002282915.1	Bifidobacterium globosum	Bifidobacteriaceae	Actinomycetales	Actinomycetia	Actinobacteriota	Bacteria	isolate	1	2			37.L:CP022544.1/1194994-1158388,46.K:CP022544.1/1818216-1772242
GCA_002311215.1	Bifidobacterium globosum	Bifidobacteriaceae	Actinomycetales	Actinomycetia	Actinobacteriota	Bacteria	MAG	99	1		14.N:DBZP01000071.1/6428-10974+DBZP01000063.1/12971-3574
GCA_002706665.1	Bifidobacterium globosum	Bifidobacteriaceae	Actinomycetales	Actinomycetia	Actinobacteriota	Bacteria	isolate	1	1			8.Z:CP017695.1/851926-859487
GCA_002846675.1	Bifidobacterium globosum	Bifidobacteriaceae	Actinomycetales	Actinomycetia	Actinobacteriota	Bacteria	isolate	51	3		24.P:PCHB01000018.1/21114-1+PCHB01000014.1/1-2660	55.cypB:PCHB01000006.1/69139-13668,9.L:PCHB01000007.1/167316-176291
GCA_002846685.1	Bifidobacterium globosum	Bifidobacteriaceae	Actinomycetales	Actinomycetia	Actinobacteriota	Bacteria	isolate	31	3		12.glnA1:PCHC01000007.1/1067-1+PCHC01000006.1/317326-306565,48.K:PCHC01000016.1/4884-1+PCHC01000015.1/135804-93163	8.K:PCHC01000002.1/94659-86358
GCA_002846715.1	Bifidobacterium globosum	Bifidobacteriaceae	Actinomycetales	Actinomycetia	Actinobacteriota	Bacteria	isolate	48	2		11.S:PCHG01000010.1/21003-30439+PCHG01000011.1/1-1450,38.L:PCHG01000013.1/33274-1+PCHG01000012.1/237398-232925
GCA_002846775.1	Bifidobacterium globosum	Bifidobacteriaceae	Actinomycetales	Actinomycetia	Actinobacteriota	Bacteria	isolate	17	0
GCA_002846815.1	Bifidobacterium globosum	Bifidobacteriaceae	Actinomycetales	Actinomycetia	Actinobacteriota	Bacteria	isolate	23	1			40.DUF1696|POTRA_1:PCGZ01000005.1/133987-93747
GCA_002846835.1	Bifidobacterium globosum	Bifidobacteriaceae	Actinomycetales	Actinomycetia	Actinobacteriota	Bacteria	isolate	52	1			38.L:PCHA01000018.1/622362-584809
GCA_002846845.1	Bifidobacterium globosum	Bifidobacteriaceae	Actinomycetales	Actinomycetia	Actinobacteriota	Bacteria	isolate	25	1			38.L:PCHD01000008.1/213231-175678
GCA_002846875.1	Bifidobacterium globosum	Bifidobacteriaceae	Actinomycetales	Actinomycetia	Actinobacteriota	Bacteria	isolate	59	3		24.P:PCHE01000012.1/79099-100035+PCHE01000013.1/214299-211626	9.L:PCHE01000003.1/82990-91965,55.cypB:PCHE01000007.1/71815-16344
GCA_003464845.1	Bifidobacterium globosum	Bifidobacteriaceae	Actinomycetales	Actinomycetia	Actinobacteriota	Bacteria	isolate	15	2		40.V:QRZV01000002.1/3371-1+QRZV01000009.1/61108-24125	38.P:QRZV01000002.1/336047-374278
GCA_003612445.1	Bifidobacterium globosum	Bifidobacteriaceae	Actinomycetales	Actinomycetia	Actinobacteriota	Bacteria	isolate	26	1			74.P:RAYV01000001.1/12045-85680
GCA_004154995.1	Bifidobacterium globosum	Bifidobacteriaceae	Actinomycetales	Actinomycetia	Actinobacteriota	Bacteria	isolate	19	0
GCA_004155045.1	Bifidobacterium globosum	Bifidobacteriaceae	Actinomycetales	Actinomycetia	Actinobacteriota	Bacteria	isolate	20	1			8.L:RYUL01000003.1/48206-56385
GCA_004155095.1	Bifidobacterium globosum	Bifidobacteriaceae	Actinomycetales	Actinomycetia	Actinobacteriota	Bacteria	isolate	30	0
GCA_004155115.1	Bifidobacterium globosum	Bifidobacteriaceae	Actinomycetales	Actinomycetia	Actinobacteriota	Bacteria	isolate	17	0
GCA_004155135.1	Bifidobacterium globosum	Bifidobacteriaceae	Actinomycetales	Actinomycetia	Actinobacteriota	Bacteria	isolate	36	4		33.G:RYUM01000003.1/156558-187491+RYUM01000004.1/1-2089,48.S-Core_IS607:RYUM01000007.1/59703-59735+RYUM01000009.1/315772-267349,31.L:RYUM01000013.1/2081-1+RYUM01000012.1/108529-79485	17.M:RYUM01000023.1/30218-47010
GCA_004155145.1	Bifidobacterium globosum	Bifidobacteriaceae	Actinomycetales	Actinomycetia	Actinobacteriota	Bacteria	isolate	35	3		9.G:SBKW01000001.1/224657-227879+SBKW01000002.1/1-5586,37.P:SBKW01000014.1/9103-1+SBKW01000013.1/186009-158239	5.A:SBKW01000001.1/93617-88193
GCA_004155155.1	Bifidobacterium globosum	Bifidobacteriaceae	Actinomycetales	Actinomycetia	Actinobacteriota	Bacteria	isolate	32	2		23.P:SBKX01000010.1/20763-1+SBKX01000009.1/109108-106886	9.L:SBKX01000001.1/206162-197187
GCA_004155165.1	Bifidobacterium globosum	Bifidobacteriaceae	Actinomycetales	Actinomycetia	Actinobacteriota	Bacteria	isolate	13	1			54.P:RYUR01000001.1/1322739-1268958
GCA_004155235.1	Bifidobacterium globosum	Bifidobacteriaceae	Actinomycetales	Actinomycetia	Actinobacteriota	Bacteria	isolate	11	1			10.S:RYVN01000001.1/467659-478116
GCA_004155275.1	Bifidobacterium globosum	Bifidobacteriaceae	Actinomycetales	Actinomycetia	Actinobacteriota	Bacteria	isolate	12	5		125.V:RYUT01000003.1/41700-1+RYUT01000002.1/672660-589550	9.G:RYUT01000001.1/171251-180165,64.TPP:RYUT01000002.1/359856-423561,24.P:RYUT01000003.1/225988-202181,42.L:RYUT01000003.1/277851-236224
GCA_004155285.1	Bifidobacterium globosum	Bifidobacteriaceae	Actinomycetales	Actinomycetia	Actinobacteriota	Bacteria	isolate	34	5		6.A:RYUZ01000001.1/5374-1+RYUZ01000027.1/79038-78735,52.glnA1:RYUZ01000011.1/21315-1+RYUZ01000010.1/148076-116914,37.P:RYUZ01000016.1/3726-1+RYUZ01000015.1/105451-72222	8.G:RYUZ01000006.1/87589-95680,43.L:RYUZ01000016.1/57032-13969
GCA_004155295.1	Bifidobacterium globosum	Bifidobacteriaceae	Actinomycetales	Actinomycetia	Actinobacteriota	Bacteria	isolate	15	3		114.inlA:RYUE01000005.1/26641-1+RYUE01000012.1/100905-13271	8.K:RYUE01000002.1/107298-98920,8.G:RYUE01000003.1/25030-33150
GCA_004155305.1	Bifidobacterium globosum	Bifidobacteriaceae	Actinomycetales	Actinomycetia	Actinobacteriota	Bacteria	isolate	37	4		22.ychF:RYUW01000014.1/5798-1+RYUW01000012.1/247373-230967	8.G:RYUW01000002.1/13101-21244,19.V:RYUW01000011.1/70478-51784,39.L:RYUW01000012.1/153474-114422
GCA_004155325.1	Bifidobacterium globosum	Bifidobacteriaceae	Actinomycetales	Actinomycetia	Actinobacteriota	Bacteria	isolate	27	0
GCA_004155375.1	Bifidobacterium globosum	Bifidobacteriaceae	Actinomycetales	Actinomycetia	Actinobacteriota	Bacteria	isolate	12	4		36.ychF:RYVA01000003.1/12174-1+RYVA01000002.1/459476-436109	9.K:RYVA01000001.1/283621-275029,43.L:RYVA01000002.1/360234-317278,7.A:RYVA01000008.1/78423-84939
GCA_004155405.1	Bifidobacterium globosum	Bifidobacteriaceae	Actinomycetales	Actinomycetia	Actinobacteriota	Bacteria	isolate	21	1		15.smpB|ydaF:RYTY01000005.1/84036-89830+RYTY01000006.1/1-9124
GCA_004155425.1	Bifidobacterium globosum	Bifidobacteriaceae	Actinomycetales	Actinomycetia	Actinobacteriota	Bacteria	isolate	29	0
GCA_004155435.1	Bifidobacterium globosum	Bifidobacteriaceae	Actinomycetales	Actinomycetia	Actinobacteriota	Bacteria	isolate	35	4		6.A:RYUA01000001.1/212-1+RYUA01000029.1/62577-57119,25.glnA1:RYUA01000009.1/14440-1+RYUA01000008.1/315993-305182	8.G:RYUA01000003.1/106132-113908,15.guaA:RYUA01000012.1/136486-121983
GCA_004155475.1	Bifidobacterium globosum	Bifidobacteriaceae	Actinomycetales	Actinomycetia	Actinobacteriota	Bacteria	isolate	6	2			5.A:SBKS01000001.1/89418-83964,38.P:SBKS01000002.1/983910-946148
GCA_004155495.1	Bifidobacterium globosum	Bifidobacteriaceae	Actinomycetales	Actinomycetia	Actinobacteriota	Bacteria	isolate	13	3		114.inlA:RYUG01000004.1/26638-1+RYUG01000009.1/100905-13271	8.K:RYUG01000002.1/107298-98920,8.G:RYUG01000002.1/296046-304166
GCA_004155505.1	Bifidobacterium globosum	Bifidobacteriaceae	Actinomycetales	Actinomycetia	Actinobacteriota	Bacteria	isolate	21	2			45.uvrA:RYUF01000008.1/379883-334850,19.K:RYUF01000013.1/95108-75922
GCA_004155525.1	Bifidobacterium globosum	Bifidobacteriaceae	Actinomycetales	Actinomycetia	Actinobacteriota	Bacteria	isolate	9	0
GCA_004155565.1	Bifidobacterium globosum	Bifidobacteriaceae	Actinomycetales	Actinomycetia	Actinobacteriota	Bacteria	isolate	20	3			36.P:SBKU01000007.1/262592-226669,38.L:SBKU01000007.1/310380-272835,17.M:SBKU01000012.1/29842-46740
GCA_004155595.1	Bifidobacterium globosum	Bifidobacteriaceae	Actinomycetales	Actinomycetia	Actinobacteriota	Bacteria	isolate	11	3			61.TPP:RYUP01000002.1/329099-390217,8.Methylase_S:RYUP01000002.1/604797-596556,42.L:RYUP01000002.1/760130-718530
GCA_004155615.1	Bifidobacterium globosum	Bifidobacteriaceae	Actinomycetales	Actinomycetia	Actinobacteriota	Bacteria	isolate	14	1			54.P:RYUQ01000002.1/760597-706817
GCA_004155625.1	Bifidobacterium globosum	Bifidobacteriaceae	Actinomycetales	Actinomycetia	Actinobacteriota	Bacteria	isolate	42	2			6.S:RYUU01000009.1/55389-61570,20.tRNA_U5-meth_tr:RYUU01000018.1/128195-107740
GCA_004155635.1	Bifidobacterium globosum	Bifidobacteriaceae	Actinomycetales	Actinomycetia	Actinobacteriota	Bacteria	isolate	19	1		41.P:SBKV01000006.1/37353-1+SBKV01000005.1/149289-146074
GCA_004155645.1	Bifidobacterium globosum	Bifidobacteriaceae	Actinomycetales	Actinomycetia	Actinobacteriota	Bacteria	isolate	21	2			6.S:RYUY01000001.1/546037-551800,37.L:RYUY01000004.1/150205-113257
GCA_004155695.1	Bifidobacterium globosum	Bifidobacteriaceae	Actinomycetales	Actinomycetia	Actinobacteriota	Bacteria	isolate	34	0
GCA_004155705.1	Bifidobacterium globosum	Bifidobacteriaceae	Actinomycetales	Actinomycetia	Actinobacteriota	Bacteria	isolate	21	1			47.uvrA:RYVD01000003.1/214454-167913
GCA_004155745.1	Bifidobacterium globosum	Bifidobacteriaceae	Actinomycetales	Actinomycetia	Actinobacteriota	Bacteria	isolate	13	0
GCA_004155795.1	Bifidobacterium globosum	Bifidobacteriaceae	Actinomycetales	Actinomycetia	Actinobacteriota	Bacteria	isolate	15	2		10.S:RYVJ01000006.1/20032-28976+RYVJ01000007.1/1-1032	37.L:RYVJ01000008.1/270076-232846
GCA_004155805.1	Bifidobacterium globosum	Bifidobacteriaceae	Actinomycetales	Actinomycetia	Actinobacteriota	Bacteria	isolate	5	3			5.A:RYVK01000001.1/93028-87593,9.G:RYVK01000001.1/466216-474859,36.L:RYVK01000001.1/1267834-1232010
GCA_004155845.1	Bifidobacterium globosum	Bifidobacteriaceae	Actinomycetales	Actinomycetia	Actinobacteriota	Bacteria	isolate	15	2		38.L:RYVL01000008.1/33236-1+RYVL01000007.1/237270-232846	11.S:RYVL01000006.1/20523-31573
GCA_004155855.1	Bifidobacterium globosum	Bifidobacteriaceae	Actinomycetales	Actinomycetia	Actinobacteriota	Bacteria	isolate	29	4		8.pepD:RYTX01000003.1/32072-32147+RYTX01000004.1/1-7953	9.L:RYTX01000006.1/49374-58122,23.P:RYTX01000008.1/145515-122791,8.A:RYTX01000014.1/17791-25372
GCA_004156075.1	Bifidobacterium globosum	Bifidobacteriaceae	Actinomycetales	Actinomycetia	Actinobacteriota	Bacteria	isolate	17	4		73.inlA:RYUJ01000005.1/26641-1+RYUJ01000014.1/59437-13271	8.K:RYUJ01000003.1/103195-94817,8.G:RYUJ01000003.1/291943-300063,8.Methylase_S:RYUJ01000008.1/400499-392558
GCA_004156085.1	Bifidobacterium globosum	Bifidobacteriaceae	Actinomycetales	Actinomycetia	Actinobacteriota	Bacteria	isolate	12	0
GCA_004156115.1	Bifidobacterium globosum	Bifidobacteriaceae	Actinomycetales	Actinomycetia	Actinobacteriota	Bacteria	isolate	13	5		125.V:RYUO01000003.1/41742-1+RYUO01000002.1/672428-589350	9.G:RYUO01000001.1/171251-180165,64.TPP:RYUO01000002.1/359655-423361,24.P:RYUO01000003.1/226030-202223,42.L:RYUO01000003.1/277893-236266
GCA_004156135.1	Bifidobacterium globosum	Bifidobacteriaceae	Actinomycetales	Actinomycetia	Actinobacteriota	Bacteria	isolate	20	3		114.inlA:RYUK01000008.1/26641-1+RYUK01000017.1/100938-13271	8.K:RYUK01000004.1/40778-32400,8.G:RYUK01000006.1/25100-33220
GCA_004156145.1	Bifidobacterium globosum	Bifidobacteriaceae	Actinomycetales	Actinomycetia	Actinobacteriota	Bacteria	isolate	39	1		5.L:RYVF01000020.1/3629-1+RYVF01000018.1/98447-96736
GCA_004156175.1	Bifidobacterium globosum	Bifidobacteriaceae	Actinomycetales	Actinomycetia	Actinobacteriota	Bacteria	isolate	33	5		6.S:SBKT01000010.1/37891-43282+SBKT01000011.1/1-748,7.L:SBKT01000018.1/5636-1+SBKT01000015.1/78166-76796	5.A:SBKT01000001.1/11910-6501,8.E:SBKT01000011.1/39566-47949,8.DUF1696|lacR:SBKT01000018.1/237308-245052
GCA_004156195.1	Bifidobacterium globosum	Bifidobacteriaceae	Actinomycetales	Actinomycetia	Actinobacteriota	Bacteria	isolate	30	2		23.P:SBKY01000010.1/20764-1+SBKY01000009.1/109106-106886	9.L:SBKY01000011.1/200644-191669
GCA_004156215.1	Bifidobacterium globosum	Bifidobacteriaceae	Actinomycetales	Actinomycetia	Actinobacteriota	Bacteria	isolate	13	0
GCA_004156235.1	Bifidobacterium globosum	Bifidobacteriaceae	Actinomycetales	Actinomycetia	Actinobacteriota	Bacteria	isolate	20	5			5.A:RYUX01000001.1/11925-6499,6.S:RYUX01000005.1/116375-122617,28.glnA1:RYUX01000009.1/126416-98037,48.uvrA:RYUX01000010.1/141671-93309,36.L:RYUX01000011.1/60303-23915
GCA_004168525.1	Bifidobacterium globosum	Bifidobacteriaceae	Actinomycetales	Actinomycetia	Actinobacteriota	Bacteria	isolate	27	0
GCA_004801625.1	Bifidobacterium globosum	Bifidobacteriaceae	Actinomycetales	Actinomycetia	Actinobacteriota	Bacteria	isolate	57	5		31.AMP-binding:SSTF01000013.1/15227-1+SSTF01000014.1/1-15376,47.M:SSTF01000024.1/16028-30424+SSTF01000004.1/1-32986,20.K:SSTF01000032.1/13564-1+SSTF01000020.1/50033-43653	37.L:SSTF01000001.1/82785-46211,17.M:SSTF01000019.1/32003-49059
GCA_009775715.1	Bifidobacterium globosum	Bifidobacteriaceae	Actinomycetales	Actinomycetia	Actinobacteriota	Bacteria	MAG	225	0
GCA_009911435.1	Bifidobacterium globosum	Bifidobacteriaceae	Actinomycetales	Actinomycetia	Actinobacteriota	Bacteria	isolate	146	0
GCA_012727475.1	Bifidobacterium globosum	Bifidobacteriaceae	Actinomycetales	Actinomycetia	Actinobacteriota	Bacteria	MAG	163	0
GCA_900315295.1	Bifidobacterium globosum	Bifidobacteriaceae	Actinomycetales	Actinomycetia	Actinobacteriota	Bacteria	MAG	62	0
GCA_902386375.1	Bifidobacterium globosum	Bifidobacteriaceae	Actinomycetales	Actinomycetia	Actinobacteriota	Bacteria	isolate	2	3			8.G:CABMIQ010000001.1/117805-126272,6.S:CABMIQ010000001.1/515301-508810,38.P:CABMIQ010000001.1/1196558-1158922
GCA_902770365.1	Bifidobacterium globosum	Bifidobacteriaceae	Actinomycetales	Actinomycetia	Actinobacteriota	Bacteria	MAG	42	0
GCA_000003135.1	Bifidobacterium longum	Bifidobacteriaceae	Actinomycetales	Actinomycetia	Actinobacteriota	Bacteria	isolate	114	4			89.L:GG666849.1/312756-224215,7.AAA_4:GG666850.1/319203-326657,47.N:GG666852.1/165018-212396,9.HYP:GG666854.1/107779-117206
GCA_000007525.1	Bifidobacterium longum	Bifidobacteriaceae	Actinomycetales	Actinomycetia	Actinobacteriota	Bacteria	isolate	2	3			57.N:AE014295.3/440091-383096,17.M:AE014295.3/1295523-1312985,8.AAA_4:AE014295.3/2213851-2221352
GCA_000008945.1	Bifidobacterium longum	Bifidobacteriaceae	Actinomycetales	Actinomycetia	Actinobacteriota	Bacteria	isolate	3	6			10.PAP2|yhcR:CP000605.1/31339-41458,7.relA|cypB:CP000605.1/388968-396385,58.N:CP000605.1/474386-416043,38.M:CP000605.1/1321221-1358877,42.E:CP000605.1/2184463-2142885,9.AAA_4:CP000605.1/2331640-2340519
GCA_000092325.1	Bifidobacterium longum	Bifidobacteriaceae	Actinomycetales	Actinomycetia	Actinobacteriota	Bacteria	isolate	1	4			145.beta-galIII:CP002010.1/504993-649512,14.cypB:CP002010.1/1337889-1352290,8.AAA_4:CP002010.1/1802733-1795061,8.S:CP002010.1/2027774-2019979
GCA_000155415.1	Bifidobacterium longum	Bifidobacteriaceae	Actinomycetales	Actinomycetia	Actinobacteriota	Bacteria	isolate	22	7		35.L:DS990238.1/489-1+DS990239.1/1-34290,6.AAA_4:DS990240.1/215454-221298+DS990259.1/1-581,18.HYP:DS990241.1/370696-380898+DS990239.1/476126-467944	18.M:DS990238.1/431823-449582,86.L:DS990239.1/70951-157069,48.N:DS990241.1/245920-197423,38.dnaJ:DS990241.1/303791-341610
GCA_000166315.1	Bifidobacterium longum	Bifidobacteriaceae	Actinomycetales	Actinomycetia	Actinobacteriota	Bacteria	isolate	1	1			22.HYP:CP002286.1/526603-548535
GCA_000166895.2	Bifidobacterium longum	Bifidobacteriaceae	Actinomycetales	Actinomycetia	Actinobacteriota	Bacteria	isolate	120	5		47.afuB:AABM02000013.1/35852-1+AABM02000016.1/41424-29897,27.Tnp_150:AABM02000018.1/655-1+AABM02000022.1/1-26272,27.E:AABM02000023.1/24065-1+AABM02000031.1/1-3164	57.N:AABM02000001.1/239594-297011,9.AAA_4:AABM02000004.1/44098-35219
GCA_000185665.1	Bifidobacterium longum	Bifidobacteriaceae	Actinomycetales	Actinomycetia	Actinobacteriota	Bacteria	isolate	61	4		157.Tnp_150:GL622632.1/8165-128617+GL622636.1/1-36107,28.dnaJ:GL622643.1/32451-49984+GL622642.1/1-10716	9.AAA_4:GL622625.1/207236-198497,51.N:GL622635.1/72098-21025
GCA_000196555.1	Bifidobacterium longum	Bifidobacteriaceae	Actinomycetales	Actinomycetia	Actinobacteriota	Bacteria	isolate	1	3			10.glnA1:AP010888.1/694755-685128,5.HYP:AP010888.1/1002265-997110,173.HYP:AP010888.1/1072967-1245626
GCA_000196575.1	Bifidobacterium longum	Bifidobacteriaceae	Actinomycetales	Actinomycetia	Actinobacteriota	Bacteria	isolate	3	7			12.degA|gtfA:AP010890.1/109821-121989,6.Tnp_150:AP010890.1/471853-477922,6.Tnp_3:AP010890.1/496093-502162,63.ilvE:AP010890.1/1005752-1068366,39.dnaJ:AP010890.1/1246924-1207764,57.cypB:AP010890.1/1323617-1380270,8.AAA_4:AP010890.1/1788857-1781349
GCA_000210755.1	Bifidobacterium longum	Bifidobacteriaceae	Actinomycetales	Actinomycetia	Actinobacteriota	Bacteria	isolate	1	3			30.E:FP929034.1/372269-402176,53.N:FP929034.1/1055186-1001955,38.M:FP929034.1/1919710-1957260
GCA_000219455.1	Bifidobacterium longum	Bifidobacteriaceae	Actinomycetales	Actinomycetia	Actinobacteriota	Bacteria	isolate	3	4			32.E:CP002794.1/375369-342933,8.AAA_4:CP002794.1/540459-548021,57.N:CP002794.1/1050363-993624,17.HYP:CP002794.1/1136906-1153826
GCA_000261205.1	Bifidobacterium longum	Bifidobacteriaceae	Actinomycetales	Actinomycetia	Actinobacteriota	Bacteria	isolate	141	4		8.degA|gtfA:AJTJ01000022.1/12685-19526+AJTJ01000018.1/60324-58722,6.cypB:AJTJ01000030.1/1291-3007+AJTJ01000062.1/13049-9233,63.Metallophos_2:AJTJ01000116.1/21103-1+AJTJ01000081.1/1-41658	8.AAA_4:AJTJ01000071.1/54630-47031
GCA_000261225.1	Bifidobacterium longum	Bifidobacteriaceae	Actinomycetales	Actinomycetia	Actinobacteriota	Bacteria	isolate	131	6		23.dppE:AJTI01000009.1/22009-1+AJTI01000064.1/43088-41942,9.N:AJTI01000017.1/45687-47626+AJTI01000117.1/28236-20982,33.dnaJ:AJTI01000032.1/568-1+AJTI01000058.1/79646-46957,6.cypB:AJTI01000094.1/1807-1+AJTI01000026.1/1-4534,8.degA|gtfA:AJTI01000122.1/6829-1+AJTI01000111.1/60433-58840	8.AAA_4:AJTI01000062.1/63914-71513
GCA_000261245.1	Bifidobacterium longum	Bifidobacteriaceae	Actinomycetales	Actinomycetia	Actinobacteriota	Bacteria	isolate	171	4		27.hrcA|Fructosamin_kin:AJTF01000126.1/12-1+AJTF01000023.1/33292-5818,8.cypB:AJTF01000126.1/146364-151461+AJTF01000119.1/15113-12181	57.N:AJTF01000126.1/57403-114104,18.M:AJTF01000163.1/58551-40835
GCA_000261265.1	Bifidobacterium longum	Bifidobacteriaceae	Actinomycetales	Actinomycetia	Actinobacteriota	Bacteria	isolate	62	4		38.cinA:AJTM01000028.1/82302-85944+AJTM01000046.1/1-33998,41.dnaJ:AJTM01000053.1/33309-1+AJTM01000040.1/1-7832,8.cypB:AJTM01000053.1/122973-128101+AJTM01000046.1/74446-71514	18.M:AJTM01000034.1/58574-40857
GCA_000410595.1	Bifidobacterium longum	Bifidobacteriaceae	Actinomycetales	Actinomycetia	Actinobacteriota	Bacteria	isolate	72	2		7.cypB:KE145430.1/3133-6151+KE145404.1/45462-41221	8.S:KE145395.1/24377-32171
GCA_000421385.1	Bifidobacterium longum	Bifidobacteriaceae	Actinomycetales	Actinomycetia	Actinobacteriota	Bacteria	isolate	49	1			8.M:ATWX01000016.1/31056-39025
GCA_000431755.1	Bifidobacterium longum	Bifidobacteriaceae	Actinomycetales	Actinomycetia	Actinobacteriota	Bacteria	MAG	117	0
GCA_000478525.1	Bifidobacterium longum	Bifidobacteriaceae	Actinomycetales	Actinomycetia	Actinobacteriota	Bacteria	isolate	13	3		29.HYP:AQGL01000004.1/474807-491948+AQGL01000007.1/1-12230	10.glnA1:AQGL01000004.1/96603-86976,5.HYP:AQGL01000004.1/404104-398949
GCA_000497735.1	Bifidobacterium longum	Bifidobacteriaceae	Actinomycetales	Actinomycetia	Actinobacteriota	Bacteria	isolate	1	4			63.ilvE:CM002287.1/1005940-1069123,8.HYP:CM002287.1/1107497-1099853,43.dnaJ:CM002287.1/1258636-1215976,41.G:CM002287.1/2068832-2028300
GCA_000730025.1	Bifidobacterium longum	Bifidobacteriaceae	Actinomycetales	Actinomycetia	Actinobacteriota	Bacteria	isolate	28	4		14.HYP:JNWC01000002.1/106166-116387+JNWC01000027.1/1-4215	16.epsJ:JNWC01000003.1/22509-6776,18.M:JNWC01000012.1/119847-101587,8.AAA_4:JNWC01000023.1/210018-202433
GCA_000730035.1	Bifidobacterium longum	Bifidobacteriaceae	Actinomycetales	Actinomycetia	Actinobacteriota	Bacteria	isolate	20	4		40.dnaJ:JNVZ01000013.1/108287-114098+JNVZ01000016.1/151602-117862	87.L:JNVZ01000014.1/106065-192742,18.guaA:JNVZ01000014.1/241932-224310,19.HYP:JNVZ01000016.1/89027-69691
GCA_000730045.1	Bifidobacterium longum	Bifidobacteriaceae	Actinomycetales	Actinomycetia	Actinobacteriota	Bacteria	isolate	30	4		7.dnaJ:JNWA01000020.1/6136-1+JNWA01000016.1/289932-288981,92.L:JNWA01000023.1/81941-1+JNWA01000025.1/43539-33904	16.M:JNWA01000007.1/249510-265953,49.N:JNWA01000020.1/63916-113015
GCA_000730055.1	Bifidobacterium longum	Bifidobacteriaceae	Actinomycetales	Actinomycetia	Actinobacteriota	Bacteria	isolate	34	4		15.cypB:JNVY01000016.1/6452-1+JNVY01000024.1/1-8946,6.Methylase_S:JNVY01000021.1/1042-1+JNVY01000009.1/1-5289	50.N:JNVY01000016.1/75004-25299,40.dnaJ:JNVY01000016.1/132661-173045
GCA_000730105.1	Bifidobacterium longum	Bifidobacteriaceae	Actinomycetales	Actinomycetia	Actinobacteriota	Bacteria	isolate	25	3		9.E:JNVX01000017.1/281373-286860+JNVX01000010.1/1-3685	86.L:JNVX01000003.1/306514-220060,7.A:JNVX01000024.1/104201-111367
GCA_000730135.1	Bifidobacterium longum	Bifidobacteriaceae	Actinomycetales	Actinomycetia	Actinobacteriota	Bacteria	isolate	39	6		114.K_trans:JNWD01000038.1/30778-1+JNWD01000030.1/187758-104868	7.AAA_4:JNWD01000001.1/322989-329852,88.L:JNWD01000023.1/236568-324475,25.AIPR:JNWD01000023.1/555759-530596,18.M:JNWD01000035.1/114515-132768,8.L:JNWD01000038.1/59592-67405
GCA_000730205.1	Bifidobacterium longum	Bifidobacteriaceae	Actinomycetales	Actinomycetia	Actinobacteriota	Bacteria	isolate	1	4			145.beta-galIII:CP008885.1/506345-650864,13.cypB:CP008885.1/1339231-1352195,8.AAA_4:CP008885.1/1805512-1797840,8.S:CP008885.1/2030547-2022752
GCA_000741245.1	Bifidobacterium longum	Bifidobacteriaceae	Actinomycetales	Actinomycetia	Actinobacteriota	Bacteria	isolate	8	3		68.HYP:JGYZ01000003.1/113375-165691+JGYZ01000007.1/1-15289	10.glnA1:JGYZ01000001.1/694772-685145,5.HYP:JGYZ01000003.1/42666-37511
GCA_000741625.1	Bifidobacterium longum	Bifidobacteriaceae	Actinomycetales	Actinomycetia	Actinobacteriota	Bacteria	isolate	36	3		23.HYP:JGZA01000023.1/3519-1+JGZA01000008.1/1-19482,37.dnaJ:JGZA01000032.1/4973-5087+JGZA01000013.1/1-36840	44.L:JGZA01000015.1/53071-97498
GCA_000771285.1	Bifidobacterium longum	Bifidobacteriaceae	Actinomycetales	Actinomycetia	Actinobacteriota	Bacteria	isolate	129	2		23.HYP:JDUC01000013.1/3527-1+JDUC01000010.1/84617-65278,33.Fructosamin_kin:JDUC01000013.1/32473-65299+JDUC01000015.1/48070-48056
GCA_000772485.1	Bifidobacterium longum	Bifidobacteriaceae	Actinomycetales	Actinomycetia	Actinobacteriota	Bacteria	isolate	1	3			10.degA|gtfA:CP006741.1/192874-203060,18.M:CP006741.1/405312-387548,60.N:CP006741.1/1341373-1401042
GCA_000786175.1	Bifidobacterium longum	Bifidobacteriaceae	Actinomycetales	Actinomycetia	Actinobacteriota	Bacteria	isolate	34	4		39.dnaJ:JRWN01000011.1/6173-1+JRWN01000006.1/227384-194912,6.Methylase_S:JRWN01000022.1/5679-1+JRWN01000015.1/73026-72999	47.N:JRWN01000011.1/63773-111005,7.A:JRWN01000016.1/18691-25816
GCA_000829295.1	Bifidobacterium longum	Bifidobacteriaceae	Actinomycetales	Actinomycetia	Actinobacteriota	Bacteria	isolate	1	3			17.M:AP014658.1/320902-304155,48.N:AP014658.1/1173547-1221806,10.AAA_4:AP014658.1/1662269-1652220
GCA_001050555.1	Bifidobacterium longum	Bifidobacteriaceae	Actinomycetales	Actinomycetia	Actinobacteriota	Bacteria	isolate	128	3		20.M:CALH01000024.1/16415-1+CALH01000020.1/7231-3436,15.P:CALH01000046.1/8083-1+CALH01000041.1/8066-795	17.S:CALH01000018.1/83801-66893
GCA_001051015.2	Bifidobacterium longum	Bifidobacteriaceae	Actinomycetales	Actinomycetia	Actinobacteriota	Bacteria	isolate	1	7			43.L:LN824140.1/305324-348710,6.HYP:LN824140.1/625048-618771,19.HYP:LN824140.1/714153-694769,40.dnaJ:LN824140.1/782840-743009,48.N:LN824140.1/840593-888122,6.Methylase_S:LN824140.1/1330272-1324091,20.M:LN824140.1/2284564-2264838
GCA_001275745.1	Bifidobacterium longum	Bifidobacteriaceae	Actinomycetales	Actinomycetia	Actinobacteriota	Bacteria	isolate	72	5		43.N:LFDU01000004.1/87-1+LFDU01000003.1/50106-7264,28.dnaJ:LFDU01000004.1/57848-61260+LFDU01000005.1/1-24216,6.A:LFDU01000026.1/36646-39463+LFDU01000027.1/1-2973,7.HYP:LFDU01000053.1/466-1+LFDU01000052.1/24169-17690	50.KAP_NTPase:LFDU01000005.1/185018-134520
GCA_001293145.1	Bifidobacterium longum	Bifidobacteriaceae	Actinomycetales	Actinomycetia	Actinobacteriota	Bacteria	isolate	2	5			9.guaA:CP010453.1/902125-893395,5.ychF:CP010453.1/950974-956158,72.N:CP010453.1/1246987-1319225,60.cypB:CP010453.1/1338072-1398342,13.AAA_4:CP010453.1/1826817-1814234
GCA_001446255.1	Bifidobacterium longum	Bifidobacteriaceae	Actinomycetales	Actinomycetia	Actinobacteriota	Bacteria	isolate	1	3			10.HYP:CP011964.1/1004233-994020,74.N:CP011964.1/1168495-1242413,38.G:CP011964.1/2038901-2000564
GCA_001446275.1	Bifidobacterium longum	Bifidobacteriaceae	Actinomycetales	Actinomycetia	Actinobacteriota	Bacteria	isolate	1	6			6.Tnp_150:CP011965.1/123679-117610,8.M:CP011965.1/316608-309041,17.Y-Int:CP011965.1/1120859-1137780,170.HYP:CP011965.1/1307568-1137791,39.dnaJ:CP011965.1/1375850-1336470,8.AAA_4:CP011965.1/2153854-2161387
GCA_001447955.1	Bifidobacterium longum	Bifidobacteriaceae	Actinomycetales	Actinomycetia	Actinobacteriota	Bacteria	isolate	31	1			7.E:LKSV01000026.1/163683-170272
GCA_001447975.1	Bifidobacterium longum	Bifidobacteriaceae	Actinomycetales	Actinomycetia	Actinobacteriota	Bacteria	isolate	36	1			7.E:LKSU01000013.1/177189-170600
GCA_001516925.1	Bifidobacterium longum	Bifidobacteriaceae	Actinomycetales	Actinomycetia	Actinobacteriota	Bacteria	isolate	29	2		13.HYP:LNCM01000028.1/8882-1+LNCM01000014.1/1-4158	7.M:LNCM01000024.1/257463-250305
GCA_001546275.1	Bifidobacterium longum	Bifidobacteriaceae	Actinomycetales	Actinomycetia	Actinobacteriota	Bacteria	isolate	39	4		30.E:KQ955995.1/116379-138376+KQ955970.1/156047-148291,46.N:KQ955998.1/232230-240934+KQ955991.1/1-37629,77.L:KQ956001.1/287430-341340+KQ956006.1/160271-136745	8.AAA_4:KQ955974.1/52969-60769
GCA_001576955.1	Bifidobacterium longum	Bifidobacteriaceae	Actinomycetales	Actinomycetia	Actinobacteriota	Bacteria	MAG	234	0
GCA_001595465.1	Bifidobacterium longum	Bifidobacteriaceae	Actinomycetales	Actinomycetia	Actinobacteriota	Bacteria	isolate	24	3		159.HYP:LKUQ01000002.1/47164-1+LKUQ01000019.1/1-112139,8.HYP:LKUQ01000002.1/128763-133554+LKUQ01000021.1/1-2718,7.A:LKUQ01000004.1/81149-82679+LKUQ01000003.1/104769-98871
GCA_001686145.1	Bifidobacterium longum	Bifidobacteriaceae	Actinomycetales	Actinomycetia	Actinobacteriota	Bacteria	isolate	77	5		37.rve:BCYH01000030.1/1388-1717+BCYH01000048.1/1-36681,24.P:BCYH01000038.1/7244-1+BCYH01000047.1/1-17133,75.rve:BCYH01000062.1/23247-59993+BCYH01000071.1/38945-1163,13.cypB:BCYH01000064.1/9314-1+BCYH01000042.1/4845-1025	17.M:BCYH01000072.1/33113-49727
GCA_001686165.1	Bifidobacterium longum	Bifidobacteriaceae	Actinomycetales	Actinomycetia	Actinobacteriota	Bacteria	isolate	80	6		25.rve:BCYI01000018.1/589-12080+BCYI01000079.1/44132-30126,57.L:BCYI01000049.1/2430-17795+BCYI01000006.1/64675-23502,7.Tnp_150:BCYI01000067.1/1288-4410+BCYI01000019.1/27627-24167,36.Tnp_150:BCYI01000068.1/3494-1+BCYI01000017.1/1-32452	18.M:BCYI01000042.1/47794-29350,42.dnaJ:BCYI01000044.1/7556-49622
GCA_001686185.1	Bifidobacterium longum	Bifidobacteriaceae	Actinomycetales	Actinomycetia	Actinobacteriota	Bacteria	isolate	71	3			6.Methylase_S:BCYJ01000032.1/93498-87302,56.N:BCYJ01000033.1/10595-66629,44.cypB:BCYJ01000033.1/85518-129309
GCA_001686205.1	Bifidobacterium longum	Bifidobacteriaceae	Actinomycetales	Actinomycetia	Actinobacteriota	Bacteria	isolate	49	4		26.cypB:BCYK01000008.1/145463-148883+BCYK01000034.1/224145-201898,122.HYP:BCYK01000030.1/89049-168869+BCYK01000009.1/1-42125,10.A:BCYK01000044.1/2387-4227+BCYK01000046.1/19241-11465	39.dnaJ:BCYK01000008.1/68062-28801
GCA_001686225.1	Bifidobacterium longum	Bifidobacteriaceae	Actinomycetales	Actinomycetia	Actinobacteriota	Bacteria	isolate	85	3		24.cypB:BCYL01000077.1/18974-25613+BCYL01000074.1/1-17314	40.dnaJ:BCYL01000011.1/32754-72479,17.S:BCYL01000028.1/36408-19712
GCA_001686245.1	Bifidobacterium longum	Bifidobacteriaceae	Actinomycetales	Actinomycetia	Actinobacteriota	Bacteria	isolate	97	3		45.HYP:BCYM01000034.1/89054-95413+BCYM01000072.1/47155-8497,26.N:BCYM01000090.1/5764-1+BCYM01000073.1/1-19767	41.dnaJ:BCYM01000001.1/32103-72742
GCA_001719085.1	Bifidobacterium longum	Bifidobacteriaceae	Actinomycetales	Actinomycetia	Actinobacteriota	Bacteria	isolate	1	2			46.N:CP013673.1/1063524-1017340,7.E:CP013673.1/1822522-1829111
GCA_001725985.1	Bifidobacterium longum	Bifidobacteriaceae	Actinomycetales	Actinomycetia	Actinobacteriota	Bacteria	isolate	1	4			37.M:CP016019.1/355571-318857,61.ilvE:CP016019.1/1146058-1085312,30.E:CP016019.1/1920073-1950052,17.trxB|parB:CP016019.1/2398177-2414893
GCA_001870705.1	Bifidobacterium longum	Bifidobacteriaceae	Actinomycetales	Actinomycetia	Actinobacteriota	Bacteria	isolate	45	4		12.E:MOAE01000031.1/7733-1+MOAE01000041.1/194791-190169,40.Tnp_DDE_Tnp_ISL3:MOAE01000045.1/579-1+MOAE01000041.1/1-39622	17.G:MOAE01000039.1/151044-133600,8.cypB:MOAE01000045.1/38194-29917
GCA_001892965.1	Bifidobacterium longum	Bifidobacteriaceae	Actinomycetales	Actinomycetia	Actinobacteriota	Bacteria	isolate	40	1			19.HYP:MLZK01000011.1/66022-46685
GCA_001940535.1	Bifidobacterium longum	Bifidobacteriaceae	Actinomycetales	Actinomycetia	Actinobacteriota	Bacteria	isolate	22	2		188.HYP:MRBG01000005.1/27680-43759+MRBG01000004.1/1-171553,135.cypB:MRBG01000010.1/37230-158037+MRBG01000003.1/211845-197263
GCA_002075875.1	Bifidobacterium longum	Bifidobacteriaceae	Actinomycetales	Actinomycetia	Actinobacteriota	Bacteria	isolate	41	3		58.N:NAQB01000008.1/11176-1+NAQB01000006.1/71842-24812	5.ychF:NAQB01000008.1/307189-302005,18.guaA:NAQB01000008.1/356034-374127
GCA_002075935.1	Bifidobacterium longum	Bifidobacteriaceae	Actinomycetales	Actinomycetia	Actinobacteriota	Bacteria	isolate	55	3		7.tRNA_U5-meth_tr:NAQC01000003.1/116661-118395+NAQC01000004.1/1-4967,59.L:NAQC01000005.1/43263-1+NAQC01000004.1/532375-516205,11.araA:NAQC01000009.1/6235-1+NAQC01000008.1/35239-30429
GCA_002076015.1	Bifidobacterium longum	Bifidobacteriaceae	Actinomycetales	Actinomycetia	Actinobacteriota	Bacteria	isolate	109	1		55.HYP:NAQH01000055.1/28990-62097+NAQH01000084.1/1-22253
GCA_002076095.1	Bifidobacterium longum	Bifidobacteriaceae	Actinomycetales	Actinomycetia	Actinobacteriota	Bacteria	isolate	47	6		32.L:NAQL01000003.1/319561-342500+NAQL01000016.1/1-9395,9.degA|gtfA:NAQL01000005.1/21362-28388+NAQL01000002.1/406972-405142,65.ilvE:NAQL01000014.1/61422-1+NAQL01000013.1/1-4051	7.AAA_4:NAQL01000001.1/144587-152074,40.M:NAQL01000002.1/154502-194581,39.ychF:NAQL01000014.1/187542-148650
GCA_002276185.1	Bifidobacterium longum	Bifidobacteriaceae	Actinomycetales	Actinomycetia	Actinobacteriota	Bacteria	isolate	43	8		6.Tnp_150:NQMV01000001.1/490795-495967+NQMV01000030.1/1681-470,51.cypB:NQMV01000013.1/4091-1+NQMV01000004.1/167729-121151,24.E:NQMV01000014.1/26508-46857+NQMV01000010.1/1-4011,22.dnaJ:NQMV01000016.1/7148-1+NQMV01000019.1/20931-5805	40.M:NQMV01000002.1/14122-53725,17.S:NQMV01000002.1/151548-168308,8.AAA_4:NQMV01000003.1/116572-124077,9.A:NQMV01000015.1/31532-40314
GCA_002331305.1	Bifidobacterium longum	Bifidobacteriaceae	Actinomycetales	Actinomycetia	Actinobacteriota	Bacteria	MAG	227	0
GCA_002832945.1	Bifidobacterium longum	Bifidobacteriaceae	Actinomycetales	Actinomycetia	Actinobacteriota	Bacteria	isolate	20	3		43.HYP:PJDQ01000007.1/23101-1+PJDQ01000006.1/203950-183671,39.N:PJDQ01000007.1/416048-416069+PJDQ01000009.1/1-38755,52.cypB:PJDQ01000009.1/57848-101429+PJDQ01000010.1/1-8085
GCA_002832955.1	Bifidobacterium longum	Bifidobacteriaceae	Actinomycetales	Actinomycetia	Actinobacteriota	Bacteria	isolate	51	5		46.HYP:PJDS01000014.1/5292-1+PJDS01000017.1/49426-8924,48.N:PJDS01000019.1/104802-119572+PJDS01000020.1/1-33282,38.G:PJDS01000033.1/34230-1+PJDS01000032.1/82972-79011	17.S:PJDS01000006.1/94922-78150,50.cypB:PJDS01000020.1/52196-102457
GCA_002832985.1	Bifidobacterium longum	Bifidobacteriaceae	Actinomycetales	Actinomycetia	Actinobacteriota	Bacteria	isolate	39	3		22.ilvE:PJDT01000012.1/92119-96175+PJDT01000013.1/1-17612	40.dnaJ:PJDT01000016.1/88420-48495,8.AAA_4:PJDT01000022.1/138612-131067
GCA_002832995.1	Bifidobacterium longum	Bifidobacteriaceae	Actinomycetales	Actinomycetia	Actinobacteriota	Bacteria	isolate	28	5		8.A:PJDO01000003.1/6307-1+PJDO01000002.1/12207-10151,33.L:PJDO01000006.1/274928-277779+PJDO01000007.1/1-30304,30.E:PJDO01000011.1/364648-389757+PJDO01000012.1/1-4755	8.M:PJDO01000004.1/196114-188545,8.AAA_4:PJDO01000011.1/203435-195896
GCA_002833015.1	Bifidobacterium longum	Bifidobacteriaceae	Actinomycetales	Actinomycetia	Actinobacteriota	Bacteria	isolate	32	5		32.L:PJDR01000006.1/306825-328760+PJDR01000007.1/1-9962,142.HYP:PJDR01000009.1/10284-1+PJDR01000008.1/209577-78193,59.N:PJDR01000009.1/96770-101944+PJDR01000010.1/1-53767	8.L:PJDR01000002.1/15955-8172,18.M:PJDR01000003.1/202811-184773
GCA_002833035.1	Bifidobacterium longum	Bifidobacteriaceae	Actinomycetales	Actinomycetia	Actinobacteriota	Bacteria	isolate	72	3		40.L:PJDU01000026.1/90667-122676+PJDU01000027.1/1-7560,81.HYP:PJDU01000028.1/56494-1+PJDU01000030.1/33200-8838,32.N:PJDU01000032.1/15905-33401+PJDU01000034.1/1-14909
GCA_002833055.1	Bifidobacterium longum	Bifidobacteriaceae	Actinomycetales	Actinomycetia	Actinobacteriota	Bacteria	isolate	21	0
GCA_002833065.1	Bifidobacterium longum	Bifidobacteriaceae	Actinomycetales	Actinomycetia	Actinobacteriota	Bacteria	isolate	27	4		8.cypB:PJDV01000008.1/233552-238742+PJDV01000009.1/1-2501	55.M:PJDV01000004.1/107610-52510,46.N:PJDV01000008.1/168196-214580,8.AAA_4:PJDV01000011.1/77155-69612
GCA_002833075.1	Bifidobacterium longum	Bifidobacteriaceae	Actinomycetales	Actinomycetia	Actinobacteriota	Bacteria	isolate	24	0
GCA_002833115.1	Bifidobacterium longum	Bifidobacteriaceae	Actinomycetales	Actinomycetia	Actinobacteriota	Bacteria	isolate	50	1		8.L:PJEA01000009.1/217558-223260+PJEA01000010.1/1-2363
GCA_002833125.1	Bifidobacterium longum	Bifidobacteriaceae	Actinomycetales	Actinomycetia	Actinobacteriota	Bacteria	isolate	39	2		15.HYP:PJDZ01000018.1/10399-1+PJDZ01000017.1/258614-254401,60.N:PJDZ01000018.1/96866-114305+PJDZ01000019.1/1-42667
GCA_002833135.1	Bifidobacterium longum	Bifidobacteriaceae	Actinomycetales	Actinomycetia	Actinobacteriota	Bacteria	isolate	45	5		51.L:PJEB01000017.1/187176-218895+PJEB01000018.1/1-19421,48.N:PJEB01000020.1/103254-111940+PJEB01000022.1/1-38818	17.M:PJEB01000012.1/40501-23966,39.fusA:PJEB01000026.1/46513-7498,8.AAA_4:PJEB01000026.1/187043-179425
GCA_002833175.1	Bifidobacterium longum	Bifidobacteriaceae	Actinomycetales	Actinomycetia	Actinobacteriota	Bacteria	isolate	57	2			46.N:PJED01000022.1/55802-102159,6.Methylase_S:PJED01000027.1/55044-48882
GCA_002833185.1	Bifidobacterium longum	Bifidobacteriaceae	Actinomycetales	Actinomycetia	Actinobacteriota	Bacteria	isolate	31	1			7.AAA_4:PJEE01000011.1/207627-200227
GCA_002833205.1	Bifidobacterium longum	Bifidobacteriaceae	Actinomycetales	Actinomycetia	Actinobacteriota	Bacteria	isolate	27	5		30.L:PJEF01000003.1/168200-189326+PJEF01000004.1/1-9082,40.dnaJ:PJEF01000005.1/7391-1+PJEF01000004.1/350771-317992,49.N:PJEF01000005.1/65017-65041+PJEF01000007.1/1-48526,51.cypB:PJEF01000007.1/67616-87200+PJEF01000009.1/1-31051	7.AAA_4:PJEF01000011.1/221882-214482
GCA_002833215.1	Bifidobacterium longum	Bifidobacteriaceae	Actinomycetales	Actinomycetia	Actinobacteriota	Bacteria	isolate	52	4		18.L:PJDN01000009.1/173088-178175+PJDN01000010.1/1-12868,13.HYP:PJDN01000012.1/10279-1+PJDN01000011.1/104971-101951,46.N:PJDN01000013.1/25852-34220+PJDN01000016.1/1-37995,5.E:PJDN01000023.1/102996-104635+PJDN01000025.1/1-3718
GCA_002833255.1	Bifidobacterium longum	Bifidobacteriaceae	Actinomycetales	Actinomycetia	Actinobacteriota	Bacteria	isolate	25	1			54.N:PJDP01000013.1/107265-161245
GCA_002833265.1	Bifidobacterium longum	Bifidobacteriaceae	Actinomycetales	Actinomycetia	Actinobacteriota	Bacteria	isolate	48	4		50.N:PJDY01000014.1/3642-38874+PJDY01000015.1/1-14879	37.Y-Int:PJDY01000003.1/120786-157500,18.M:PJDY01000003.1/175722-157501,40.dnaJ:PJDY01000012.1/132853-92729
GCA_002833285.1	Bifidobacterium longum	Bifidobacteriaceae	Actinomycetales	Actinomycetia	Actinobacteriota	Bacteria	isolate	51	3			46.N:PJEC01000023.1/55796-102153,6.Methylase_S:PJEC01000029.1/144626-138464,18.HYP:PJEC01000041.1/50263-32081
GCA_002833315.1	Bifidobacterium longum	Bifidobacteriaceae	Actinomycetales	Actinomycetia	Actinobacteriota	Bacteria	isolate	37	3		18.cypB:PJEG01000012.1/183459-187003+PJEG01000013.1/1-14353	39.lacZ:PJEG01000010.1/326596-287700,56.N:PJEG01000012.1/109801-165380
GCA_002861445.1	Bifidobacterium longum	Bifidobacteriaceae	Actinomycetales	Actinomycetia	Actinobacteriota	Bacteria	isolate	33	7		87.L:PKGP01000004.1/32571-1+PKGP01000009.1/94795-40812,35.cinA:PKGP01000006.1/2392-1+PKGP01000002.1/381736-349391,28.Y-Int:PKGP01000012.1/18707-1+PKGP01000020.1/10538-1399,15.trxB|parB:PKGP01000014.1/41086-54940+PKGP01000001.1/1-672	18.M:PKGP01000001.1/334707-316942,40.dnaJ:PKGP01000002.1/173306-133606,60.N:PKGP01000002.1/230905-291355
GCA_002900845.1	Bifidobacterium longum	Bifidobacteriaceae	Actinomycetales	Actinomycetia	Actinobacteriota	Bacteria	isolate	1	7			43.L:CELR01000001.1/305324-348710,6.HYP:CELR01000001.1/625048-618771,19.HYP:CELR01000001.1/714153-694769,40.dnaJ:CELR01000001.1/782840-743009,48.N:CELR01000001.1/840593-888122,6.Methylase_S:CELR01000001.1/1330272-1324091,20.M:CELR01000001.1/2284564-2264838
GCA_003094635.1	Bifidobacterium longum	Bifidobacteriaceae	Actinomycetales	Actinomycetia	Actinobacteriota	Bacteria	isolate	13	6		120.dppE:QDIF01000003.1/431599-446423+QDIF01000006.1/176226-70950	8.AAA_4:QDIF01000001.1/234071-226557,10.A:QDIF01000002.1/37367-27605,25.M:QDIF01000002.1/351525-326191,42.dnaJ:QDIF01000004.1/78444-120909,83.HYP:QDIF01000004.1/232653-149839
GCA_003094855.1	Bifidobacterium longum	Bifidobacteriaceae	Actinomycetales	Actinomycetia	Actinobacteriota	Bacteria	isolate	21	5		48.HYP:QDIQ01000008.1/35120-1+QDIQ01000006.1/163103-150113	10.A:QDIQ01000001.1/37367-27605,25.M:QDIQ01000001.1/351525-326191,8.AAA_4:QDIQ01000003.1/101609-94095,42.dnaJ:QDIQ01000006.1/78718-121183
GCA_003094935.1	Bifidobacterium longum	Bifidobacteriaceae	Actinomycetales	Actinomycetia	Actinobacteriota	Bacteria	isolate	174	5		48.HYP:QDJB01000019.1/37438-1+QDJB01000020.1/74219-63893,36.dnaJ:QDJB01000032.1/2542-3772+QDJB01000020.1/1-34963	25.M:QDJB01000003.1/176391-201725,8.AAA_4:QDJB01000010.1/93609-101123,10.A:QDJB01000011.1/36912-27150
GCA_003094955.1	Bifidobacterium longum	Bifidobacteriaceae	Actinomycetales	Actinomycetia	Actinobacteriota	Bacteria	isolate	170	5		16.M:QDIW01000051.1/5496-1+QDIW01000025.1/82412-71511,17.dnaJ:QDIW01000073.1/1530-8407+QDIW01000053.1/13783-3541,16.Tnp_21:QDIW01000096.1/2533-5571+QDIW01000038.1/35136-21853	10.A:QDIW01000002.1/68053-77815,8.AAA_4:QDIW01000003.1/17672-10158
GCA_003094975.1	Bifidobacterium longum	Bifidobacteriaceae	Actinomycetales	Actinomycetia	Actinobacteriota	Bacteria	isolate	17	1			7.E:QDIG01000002.1/408020-414609
GCA_003094995.1	Bifidobacterium longum	Bifidobacteriaceae	Actinomycetales	Actinomycetia	Actinobacteriota	Bacteria	isolate	28	2			7.A:QDIY01000001.1/16178-9054,49.N:QDIY01000002.1/135073-184171
GCA_003130775.1	Bifidobacterium longum	Bifidobacteriaceae	Actinomycetales	Actinomycetia	Actinobacteriota	Bacteria	isolate	66	3		12.cypB:PHUM01000018.1/4735-1+PHUM01000005.1/217209-210286,19.HYP:PHUM01000019.1/590-19319+PHUM01000027.1/4729-4309	41.ychF:PHUM01000003.1/143767-102386
GCA_003342655.1	Bifidobacterium longum	Bifidobacteriaceae	Actinomycetales	Actinomycetia	Actinobacteriota	Bacteria	isolate	1	4			6.Tnp_150:CP031133.1/134207-128168,25.cypB:CP031133.1/1235791-1260490,35.xylB:CP031133.1/1490242-1454780,7.AAA_4:CP031133.1/1690151-1682700
GCA_003369995.1	Bifidobacterium longum	Bifidobacteriaceae	Actinomycetales	Actinomycetia	Actinobacteriota	Bacteria	isolate	46	3		15.HYP:NJNU01000008.1/85505-90860+NJNU01000032.1/12138-2122,5.cypB:NJNU01000028.1/24784-26284+NJNU01000023.1/1-3656	6.Big_1|cytR:NJNU01000010.1/63968-69995
GCA_003370005.1	Bifidobacterium longum	Bifidobacteriaceae	Actinomycetales	Actinomycetia	Actinobacteriota	Bacteria	isolate	185	3		39.G:NJNR01000013.1/20724-1+NJNR01000005.1/63338-44724,13.P:NJNR01000029.1/13302-25630+NJNR01000072.1/1-738,18.cypB:NJNR01000050.1/13542-1+NJNR01000067.1/13435-8562
GCA_003370035.1	Bifidobacterium longum	Bifidobacteriaceae	Actinomycetales	Actinomycetia	Actinobacteriota	Bacteria	isolate	43	3		15.HYP:NJNW01000002.1/284861-295871+NJNW01000012.1/1-4071,17.L:NJNW01000003.1/186836-201277+NJNW01000022.1/32252-30181	7.HYP:NJNW01000018.1/18295-24827
GCA_003370065.1	Bifidobacterium longum	Bifidobacteriaceae	Actinomycetales	Actinomycetia	Actinobacteriota	Bacteria	isolate	55	5		35.cinA:NJNX01000002.1/146151-158724+NJNX01000004.1/142457-120102	19.rocC:NJNX01000003.1/103186-84170,50.N:NJNX01000004.1/5293-55433,8.cypB:NJNX01000004.1/74307-82577,18.M:NJNX01000008.1/856-18470
GCA_003370095.1	Bifidobacterium longum	Bifidobacteriaceae	Actinomycetales	Actinomycetia	Actinobacteriota	Bacteria	isolate	213	3		12.Relaxase:NJNY01000001.1/7518-1+NJNY01000041.1/17831-13427,17.HYP:NJNY01000022.1/11992-23869+NJNY01000058.1/1-5464,8.HYP:NJNY01000113.1/1707-6642+NJNY01000130.1/1-3252
GCA_003370205.1	Bifidobacterium longum	Bifidobacteriaceae	Actinomycetales	Actinomycetia	Actinobacteriota	Bacteria	isolate	30	1		18.parB|trxB:NJNS01000014.1/61248-65178+NJNS01000016.1/1-13588
GCA_003370225.1	Bifidobacterium longum	Bifidobacteriaceae	Actinomycetales	Actinomycetia	Actinobacteriota	Bacteria	isolate	24	2		38.G:NJNT01000012.1/34281-1+NJNT01000021.1/11840-8585	6.Big_1|cytR:NJNT01000004.1/65916-72133
GCA_003370255.1	Bifidobacterium longum	Bifidobacteriaceae	Actinomycetales	Actinomycetia	Actinobacteriota	Bacteria	isolate	116	1		6.tRNA_U5-meth_tr:NJNZ01000018.1/37085-38439+NJNZ01000008.1/54458-50024
GCA_003436505.1	Bifidobacterium longum	Bifidobacteriaceae	Actinomycetales	Actinomycetia	Actinobacteriota	Bacteria	isolate	51	5		58.ilvE:QSPY01000004.1/2879-1+QSPY01000007.1/1-55512,89.HYP:QSPY01000004.1/89303-146180+QSPY01000007.1/134171-102020,6.hypBA1|hypBA2:QSPY01000016.1/54308-56456+QSPY01000001.1/356420-352714,10.cypB:QSPY01000023.1/9543-1+QSPY01000009.1/1-294	52.HYP:QSPY01000006.1/79270-130916
GCA_003436595.1	Bifidobacterium longum	Bifidobacteriaceae	Actinomycetales	Actinomycetia	Actinobacteriota	Bacteria	isolate	31	4		77.L:QSQD01000005.1/70155-1+QSQD01000004.1/1-6939,10.E:QSQD01000013.1/5039-1+QSQD01000002.1/1-5401	49.N:QSQD01000001.1/102203-151592,8.AAA_4:QSQD01000003.1/88721-96229
GCA_003437095.1	Bifidobacterium longum	Bifidobacteriaceae	Actinomycetales	Actinomycetia	Actinobacteriota	Bacteria	isolate	16	5		85.BetR:QSRO01000001.1/64001-1+QSRO01000003.1/207606-186247	6.guaA:QSRO01000001.1/98377-92557,63.ilvE:QSRO01000001.1/234220-297196,51.cypB:QSRO01000001.1/543445-594020,18.M:QSRO01000002.1/164704-182216
GCA_003437105.1	Bifidobacterium longum	Bifidobacteriaceae	Actinomycetales	Actinomycetia	Actinobacteriota	Bacteria	isolate	26	3		28.BetR:QSRP01000012.1/28694-37826+QSRP01000004.1/1-18848	51.cypB:QSRP01000002.1/152214-101677,7.A:QSRP01000013.1/17269-10146
GCA_003437135.1	Bifidobacterium longum	Bifidobacteriaceae	Actinomycetales	Actinomycetia	Actinobacteriota	Bacteria	isolate	22	4		30.BetR:QSRQ01000006.1/9053-1+QSRQ01000003.1/207557-186247	62.ilvE:QSRQ01000001.1/9020-70683,51.cypB:QSRQ01000001.1/316926-367450,6.guaA:QSRQ01000006.1/43429-37609
GCA_003437455.1	Bifidobacterium longum	Bifidobacteriaceae	Actinomycetales	Actinomycetia	Actinobacteriota	Bacteria	isolate	19	4		16.HYP:QSQH01000008.1/11815-1+QSQH01000014.1/19055-14893,54.N:QSQH01000008.1/98639-100040+QSQH01000003.1/1-52410	18.M:QSQH01000001.1/111179-129211,89.L:QSQH01000002.1/195941-284688
GCA_003437695.1	Bifidobacterium longum	Bifidobacteriaceae	Actinomycetales	Actinomycetia	Actinobacteriota	Bacteria	isolate	22	5		31.L:QSRH01000002.1/472932-494451+QSRH01000014.1/1-9363	8.AAA_4:QSRH01000002.1/76008-68433,39.dnaJ:QSRH01000003.1/66206-27376,50.N:QSRH01000003.1/123984-174294,5.ychF:QSRH01000009.1/50432-55659
GCA_003437715.1	Bifidobacterium longum	Bifidobacteriaceae	Actinomycetales	Actinomycetia	Actinobacteriota	Bacteria	isolate	21	6		62.ilvE:QSRZ01000001.1/361919-370398+QSRZ01000010.1/139806-86292,28.E:QSRZ01000016.1/6640-31423+QSRZ01000013.1/52822-49147	6.S:QSRZ01000003.1/11459-5244,18.M:QSRZ01000003.1/110619-92429,7.PPK2:QSRZ01000004.1/72715-80085,39.dnaJ:QSRZ01000008.1/85141-123970
GCA_003437995.1	Bifidobacterium longum	Bifidobacteriaceae	Actinomycetales	Actinomycetia	Actinobacteriota	Bacteria	isolate	14	4		53.N:QSSW01000001.1/824260-835258+QSSW01000003.1/351596-309478	89.BetR:QSSW01000001.1/405653-316659,37.P:QSSW01000001.1/453440-416225,5.ychF:QSSW01000001.1/529004-534188
GCA_003438385.1	Bifidobacterium longum	Bifidobacteriaceae	Actinomycetales	Actinomycetia	Actinobacteriota	Bacteria	isolate	46	6		87.L:QSUI01000002.1/33988-1+QSUI01000009.1/89035-36337,6.N:QSUI01000003.1/1709-1+QSUI01000005.1/168014-163399,16.ilvE:QSUI01000008.1/1570-1+QSUI01000003.1/215689-201496,17.yccF:QSUI01000008.1/80416-89101+QSUI01000013.1/1-8788,12.Z:QSUI01000014.1/802-1+QSUI01000005.1/1-10937	6.S:QSUI01000001.1/217041-223257
GCA_003438485.1	Bifidobacterium longum	Bifidobacteriaceae	Actinomycetales	Actinomycetia	Actinobacteriota	Bacteria	isolate	21	6		28.E:QSSF01000014.1/6294-31089+QSSF01000012.1/1-3688	62.ilvE:QSSF01000001.1/148285-86303,7.PPK2:QSSF01000003.1/173851-166481,18.M:QSSF01000004.1/122338-140528,6.S:QSSF01000004.1/221486-227701,39.dnaJ:QSSF01000008.1/84218-45389
GCA_003457975.1	Bifidobacterium longum	Bifidobacteriaceae	Actinomycetales	Actinomycetia	Actinobacteriota	Bacteria	isolate	18	4		68.L:QRTM01000001.1/767795-792134+QRTM01000002.1/1-44003,19.HYP:QRTM01000006.1/18759-1+QRTM01000002.1/341301-340613,16.cypB:QRTM01000014.1/2627-12530+QRTM01000004.1/1-5665	7.A:QRTM01000011.1/15450-22617
GCA_003458335.1	Bifidobacterium longum	Bifidobacteriaceae	Actinomycetales	Actinomycetia	Actinobacteriota	Bacteria	isolate	18	4		71.L:QRTY01000003.1/22267-1+QRTY01000005.1/176352-127355,19.HYP:QRTY01000006.1/149503-168261+QRTY01000009.1/148597-147911	17.S:QRTY01000001.1/219603-236394,37.ychF:QRTY01000005.1/48194-10786
GCA_003463285.1	Bifidobacterium longum	Bifidobacteriaceae	Actinomycetales	Actinomycetia	Actinobacteriota	Bacteria	isolate	48	2		12.HYP:QSDD01000009.1/6708-1+QSDD01000001.1/229136-223807,40.N:QSDD01000026.1/5236-14488+QSDD01000017.1/1-30772
GCA_003464575.1	Bifidobacterium longum	Bifidobacteriaceae	Actinomycetales	Actinomycetia	Actinobacteriota	Bacteria	isolate	30	3		91.L:QRZE01000003.1/88102-1+QRZE01000010.1/1-2641	6.dfrA:QRZE01000001.1/175327-169751,56.N:QRZE01000001.1/369360-424972
GCA_003464685.1	Bifidobacterium longum	Bifidobacteriaceae	Actinomycetales	Actinomycetia	Actinobacteriota	Bacteria	isolate	26	3		27.L:QRZJ01000004.1/200587-224859+QRZJ01000012.1/39804-37152	6.dfrA:QRZJ01000001.1/175339-169763,56.N:QRZJ01000001.1/372813-428425
GCA_003464805.1	Bifidobacterium longum	Bifidobacteriaceae	Actinomycetales	Actinomycetia	Actinobacteriota	Bacteria	isolate	22	3		31.HYP:QRZU01000001.1/474952-493488+QRZU01000007.1/1-12258	10.glnA1:QRZU01000001.1/96639-87012,5.HYP:QRZU01000001.1/404250-399095
GCA_003465095.1	Bifidobacterium longum	Bifidobacteriaceae	Actinomycetales	Actinomycetia	Actinobacteriota	Bacteria	isolate	30	3		42.HYP:QSAM01000004.1/255231-291556+QSAM01000003.1/308706-302584,7.AAA_4:QSAM01000005.1/282736-289062+QSAM01000006.1/1-623	7.A:QSAM01000007.1/97496-90329
GCA_003465365.1	Bifidobacterium longum	Bifidobacteriaceae	Actinomycetales	Actinomycetia	Actinobacteriota	Bacteria	isolate	24	3		29.HYP:QRZY01000002.1/244733-261852+QRZY01000008.1/1-12258	5.HYP:QRZY01000002.1/174031-168876,10.glnA1:QRZY01000003.1/96642-87015
GCA_003465455.1	Bifidobacterium longum	Bifidobacteriaceae	Actinomycetales	Actinomycetia	Actinobacteriota	Bacteria	isolate	58	5		6.AAA_4:QSAR01000001.1/337036-342877+QSAR01000009.1/1-641,12.HYP:QSAR01000003.1/5752-1+QSAR01000008.1/109823-103707,8.guaA:QSAR01000003.1/257213-264397+QSAR01000014.1/1-464,53.N:QSAR01000008.1/16857-1+QSAR01000005.1/233098-196667,28.BetR:QSAR01000014.1/38866-51884+QSAR01000002.1/334403-319664
GCA_003465545.1	Bifidobacterium longum	Bifidobacteriaceae	Actinomycetales	Actinomycetia	Actinobacteriota	Bacteria	isolate	23	7		39.BetR:QSAY01000001.1/782420-790249+QSAY01000004.1/1-31613,37.G:QSAY01000010.1/33422-1+QSAY01000015.1/10271-6702	50.cypB:QSAY01000001.1/248061-198142,50.N:QSAY01000001.1/317172-266953,39.dnaJ:QSAY01000001.1/374891-414217,63.ilvE:QSAY01000001.1/608443-545576,7.A:QSAY01000007.1/11248-18414
GCA_003465635.1	Bifidobacterium longum	Bifidobacteriaceae	Actinomycetales	Actinomycetia	Actinobacteriota	Bacteria	isolate	21	5		6.Methylase_S:QSBF01000002.1/5558-1+QSBF01000004.1/1-28,88.HYP:QSBF01000008.1/154492-160629+QSBF01000007.1/163402-81202	39.M:QSBF01000001.1/326710-288104,17.Y-Int:QSBF01000007.1/64269-81190,47.N:QSBF01000008.1/67874-20382
GCA_003465665.1	Bifidobacterium longum	Bifidobacteriaceae	Actinomycetales	Actinomycetia	Actinobacteriota	Bacteria	isolate	23	5		6.Methylase_S:QSBG01000002.1/5558-1+QSBG01000004.1/1-28,89.HYP:QSBG01000008.1/154612-160784+QSBG01000007.1/1-82455	39.M:QSBG01000001.1/326710-288104,17.Y-Int:QSBG01000007.1/99388-82467,47.N:QSBG01000008.1/67872-20493
GCA_003465745.1	Bifidobacterium longum	Bifidobacteriaceae	Actinomycetales	Actinomycetia	Actinobacteriota	Bacteria	isolate	16	5		74.L:QSBN01000002.1/322457-386580+QSBN01000005.1/1-9545,14.cypB:QSBN01000006.1/200129-209375+QSBN01000007.1/180869-176278	17.M:QSBN01000001.1/214914-198062,17.HYP:QSBN01000006.1/42570-25650,49.N:QSBN01000006.1/129287-177896
GCA_003465785.1	Bifidobacterium longum	Bifidobacteriaceae	Actinomycetales	Actinomycetia	Actinobacteriota	Bacteria	isolate	20	3		31.L:QSBQ01000004.1/20880-1+QSBQ01000002.1/1-10069,51.cypB:QSBQ01000009.1/43325-1+QSBQ01000014.1/1-7969,46.N:QSBQ01000012.1/10351-1+QSBQ01000009.1/97629-62207
GCA_003466045.1	Bifidobacterium longum	Bifidobacteriaceae	Actinomycetales	Actinomycetia	Actinobacteriota	Bacteria	isolate	17	2		31.L:QSBS01000004.1/20880-1+QSBS01000002.1/1-10063,47.N:QSBS01000012.1/9157-21064+QSBS01000009.1/53743-18949
GCA_003466075.1	Bifidobacterium longum	Bifidobacteriaceae	Actinomycetales	Actinomycetia	Actinobacteriota	Bacteria	isolate	19	3		31.L:QSBU01000004.1/20914-1+QSBU01000002.1/1-10075,53.cypB:QSBU01000009.1/54496-99940+QSBU01000014.1/1-7736,46.N:QSBU01000012.1/9151-19184+QSBU01000009.1/1-35614
GCA_003466425.1	Bifidobacterium longum	Bifidobacteriaceae	Actinomycetales	Actinomycetia	Actinobacteriota	Bacteria	isolate	14	5		88.L:QSPJ01000001.1/76836-1+QSPJ01000005.1/1-11056	18.M:QSPJ01000001.1/583106-601328,17.S:QSPJ01000001.1/700311-717246,7.A:QSPJ01000003.1/265145-258022,48.N:QSPJ01000004.1/173202-125065
GCA_003466505.1	Bifidobacterium longum	Bifidobacteriaceae	Actinomycetales	Actinomycetia	Actinobacteriota	Bacteria	isolate	19	4		12.N:QSPR01000001.1/781592-787911+QSPR01000009.1/63114-57438,46.cypB:QSPR01000009.1/38460-1+QSPR01000004.1/1-7542	30.E:QSPR01000002.1/208261-178572,54.M:QSPR01000003.1/38394-92516
GCA_003466545.1	Bifidobacterium longum	Bifidobacteriaceae	Actinomycetales	Actinomycetia	Actinobacteriota	Bacteria	isolate	25	6		36.hypBA1|hypBA2:QSPU01000003.1/33968-1+QSPU01000002.1/1-2166,63.ilvE:QSPU01000008.1/7956-1+QSPU01000009.1/1-55363,89.HYP:QSPU01000008.1/94380-151238+QSPU01000009.1/134003-101870,112.rve:QSPU01000016.1/1150-14209+QSPU01000013.1/99989-1291	49.HYP:QSPU01000007.1/53803-4757,6.Methylase_S:QSPU01000012.1/5834-11507
GCA_003467395.1	Bifidobacterium longum	Bifidobacteriaceae	Actinomycetales	Actinomycetia	Actinobacteriota	Bacteria	isolate	14	3		40.L:QSGR01000001.1/7567-1+QSGR01000004.1/90554-57872,40.L.2:QSGR01000004.1/21210-1+QSGR01000008.1/1-18898	7.A:QSGR01000001.1/745378-752501
GCA_003467905.1	Bifidobacterium longum	Bifidobacteriaceae	Actinomycetales	Actinomycetia	Actinobacteriota	Bacteria	isolate	24	2		30.L:QSIE01000004.1/21256-1+QSIE01000012.1/1-9072	38.P:QSIE01000012.1/55377-17165
GCA_003468005.1	Bifidobacterium longum	Bifidobacteriaceae	Actinomycetales	Actinomycetia	Actinobacteriota	Bacteria	isolate	16	2			18.M:QSGC01000003.1/170787-153023,58.cypB:QSGC01000004.1/59279-1759
GCA_003468265.1	Bifidobacterium longum	Bifidobacteriaceae	Actinomycetales	Actinomycetia	Actinobacteriota	Bacteria	isolate	14	0
GCA_003468805.1	Bifidobacterium longum	Bifidobacteriaceae	Actinomycetales	Actinomycetia	Actinobacteriota	Bacteria	isolate	14	4		46.L:QSJE01000003.1/22279-1+QSJE01000008.1/1-23494,61.ilvE:QSJE01000007.1/143158-150690+QSJE01000001.1/710624-656811	51.N:QSJE01000001.1/468600-418051,25.M:QSJE01000002.1/194589-219937
GCA_003468825.1	Bifidobacterium longum	Bifidobacteriaceae	Actinomycetales	Actinomycetia	Actinobacteriota	Bacteria	isolate	28	4		49.N:QSJH01000010.1/45967-1+QSJH01000005.1/1-2606,40.dnaJ:QSJH01000010.1/103436-106231+QSJH01000008.1/136709-99665,39.Z:QSJH01000015.1/7498-1+QSJH01000005.1/188361-156422	7.A:QSJH01000006.1/26563-33686
GCA_003471245.1	Bifidobacterium longum	Bifidobacteriaceae	Actinomycetales	Actinomycetia	Actinobacteriota	Bacteria	isolate	25	3		35.N:QRIR01000007.1/159232-168205+QRIR01000010.1/86731-60272,51.cypB:QRIR01000010.1/41389-1+QRIR01000008.1/1-9645	7.A:QRIR01000003.1/198440-191317
GCA_003471345.1	Bifidobacterium longum	Bifidobacteriaceae	Actinomycetales	Actinomycetia	Actinobacteriota	Bacteria	isolate	38	3		49.N:QRIY01000006.1/159404-159429+QRIY01000013.1/69556-20662,34.Methylase_S:QRIY01000016.1/4170-36252+QRIY01000014.1/62106-60467	7.A:QRIY01000008.1/38231-31063
GCA_003471355.1	Bifidobacterium longum	Bifidobacteriaceae	Actinomycetales	Actinomycetia	Actinobacteriota	Bacteria	isolate	22	3			7.Methylase_S:QRIW01000001.1/493029-499827,49.N:QRIW01000004.1/70039-20865,7.A:QRIW01000005.1/177969-185137
GCA_003471385.1	Bifidobacterium longum	Bifidobacteriaceae	Actinomycetales	Actinomycetia	Actinobacteriota	Bacteria	isolate	43	3		33.Methylase_S:QRIZ01000018.1/4170-36267+QRIZ01000014.1/60991-60467	49.N:QRIZ01000012.1/69594-20857,7.A:QRIZ01000015.1/36934-29766
GCA_003471915.1	Bifidobacterium longum	Bifidobacteriaceae	Actinomycetales	Actinomycetia	Actinobacteriota	Bacteria	isolate	17	5		104.HYP:QRKK01000005.1/55419-1+QRKK01000010.1/51982-3838,50.N:QRKK01000007.1/34182-1+QRKK01000002.1/487196-471331,40.dnaJ:QRKK01000007.1/91757-119124+QRKK01000009.1/61407-48877	16.M:QRKK01000001.1/492824-509274,8.AAA_4:QRKK01000002.1/41138-48669
GCA_003472305.1	Bifidobacterium longum	Bifidobacteriaceae	Actinomycetales	Actinomycetia	Actinobacteriota	Bacteria	isolate	23	1		48.N:QRLQ01000007.1/167102-173456+QRLQ01000010.1/1-41934
GCA_003472405.1	Bifidobacterium longum	Bifidobacteriaceae	Actinomycetales	Actinomycetia	Actinobacteriota	Bacteria	isolate	25	3		16.L:QRLW01000004.1/176785-183234+QRLW01000014.1/18464-8457	8.AAA_4:QRLW01000001.1/312314-304783,48.N:QRLW01000005.1/106345-154485
GCA_003472605.1	Bifidobacterium longum	Bifidobacteriaceae	Actinomycetales	Actinomycetia	Actinobacteriota	Bacteria	isolate	44	4		22.L:QRMG01000001.1/312411-325430+QRMG01000020.1/32915-23502,44.N:QRMG01000006.1/112504-118696+QRMG01000012.1/1-37721,17.cypB:QRMG01000012.1/56578-64983+QRMG01000003.1/246565-238090	17.M:QRMG01000005.1/127021-110372
GCA_003473205.1	Bifidobacterium longum	Bifidobacteriaceae	Actinomycetales	Actinomycetia	Actinobacteriota	Bacteria	isolate	32	3		9.L:QRLT01000005.1/176791-183246+QRLT01000019.1/1-2428,52.cypB:QRLT01000013.1/47203-1+QRLT01000007.1/1-4407	25.M:QRLT01000001.1/298168-323005
GCA_003474905.1	Bifidobacterium longum	Bifidobacteriaceae	Actinomycetales	Actinomycetia	Actinobacteriota	Bacteria	isolate	19	6		33.L:QRPJ01000001.1/18994-1+QRPJ01000011.1/1-14198,10.cypB:QRPJ01000013.1/7657-1+QRPJ01000006.1/1-2751	18.M:QRPJ01000001.1/493444-510962,7.AAA_4:QRPJ01000002.1/333734-326253,40.dnaJ:QRPJ01000003.1/76454-116454,8.L:QRPJ01000005.1/16269-24053
GCA_003475025.1	Bifidobacterium longum	Bifidobacteriaceae	Actinomycetales	Actinomycetia	Actinobacteriota	Bacteria	isolate	21	5		11.N:QRPR01000002.1/233682-242004+QRPR01000012.1/1-2599,19.cypB:QRPR01000012.1/21529-33363+QRPR01000004.1/204190-196595	17.S:QRPR01000001.1/227451-210530,18.M:QRPR01000001.1/343377-325126,39.dnaJ:QRPR01000002.1/175179-135910
GCA_003475055.1	Bifidobacterium longum	Bifidobacteriaceae	Actinomycetales	Actinomycetia	Actinobacteriota	Bacteria	isolate	36	7		28.E:QRPT01000006.1/24784-1+QRPT01000007.1/1-3676,7.AAA_4:QRPT01000006.1/175281-181186+QRPT01000004.1/1-1093,9.HYP:QRPT01000011.1/6162-1+QRPT01000017.1/17528-14806,41.HTH_3:QRPT01000034.1/878-937+QRPT01000015.1/43720-2635	18.M:QRPT01000002.1/122925-104825,7.A:QRPT01000003.1/198704-205870,39.G:QRPT01000014.1/24372-63059
GCA_003475835.1	Bifidobacterium longum	Bifidobacteriaceae	Actinomycetales	Actinomycetia	Actinobacteriota	Bacteria	isolate	16	3		5.Methylase_S:QRQV01000003.1/5197-1+QRQV01000004.1/1-37	18.M:QRQV01000001.1/525445-507553,17.E:QRQV01000003.1/147688-164990
GCA_003475865.1	Bifidobacterium longum	Bifidobacteriaceae	Actinomycetales	Actinomycetia	Actinobacteriota	Bacteria	isolate	18	2			17.E:QRQW01000003.1/142009-159265,18.M:QRQW01000005.1/119260-101368
GCA_003531035.1	Bifidobacterium longum	Bifidobacteriaceae	Actinomycetales	Actinomycetia	Actinobacteriota	Bacteria	MAG	217	1		14.V:DQDK01000051.1/2023-15465+DQDK01000156.1/9582-9423
GCA_003790375.1	Bifidobacterium longum	Bifidobacteriaceae	Actinomycetales	Actinomycetia	Actinobacteriota	Bacteria	isolate	60	2			6.Methylase_S:RJZF01000002.1/194348-200637,49.N:RJZF01000004.1/156030-205075
GCA_003990235.1	Bifidobacterium longum	Bifidobacteriaceae	Actinomycetales	Actinomycetia	Actinobacteriota	Bacteria	isolate	73	4		39.L:RZHL01000012.1/4357-1+RZHL01000001.1/274158-239139,11.glnA1:RZHL01000012.1/71467-78937+RZHL01000003.1/207637-203851,38.dnaJ:RZHL01000016.1/6912-1+RZHL01000007.1/1-31230	48.N:RZHL01000011.1/19070-67328
GCA_004125375.1	Bifidobacterium longum	Bifidobacteriaceae	Actinomycetales	Actinomycetia	Actinobacteriota	Bacteria	isolate	23	3		34.G:PIYT01000009.1/24438-58352+PIYT01000010.1/41863-41852	18.M:PIYT01000001.1/148983-167059,8.AAA_4:PIYT01000002.1/223187-215563
GCA_004167725.1	Bifidobacterium longum	Bifidobacteriaceae	Actinomycetales	Actinomycetia	Actinobacteriota	Bacteria	isolate	45	6		38.dnaJ:RCXP01000009.1/29214-1+RCXP01000020.1/1-9276,25.N:RCXP01000009.1/87998-94210+RCXP01000005.1/214708-196218,20.HYP:RCXP01000018.1/18601-1+RCXP01000023.1/22433-21495	6.Methylase_S:RCXP01000001.1/87713-93875,18.M:RCXP01000003.1/220406-202566,6.oppA:RCXP01000027.1/12453-6927
GCA_004324325.1	Bifidobacterium longum	Bifidobacteriaceae	Actinomycetales	Actinomycetia	Actinobacteriota	Bacteria	isolate	53	4		89.L:QKOJ01000004.1/133260-202423+QKOJ01000016.1/1-19585,53.ilvE:QKOJ01000012.1/82449-82476+QKOJ01000010.1/90189-36779,44.N:QKOJ01000015.1/20-1+QKOJ01000006.1/1-44021,33.dnaJ:QKOJ01000015.1/57762-58640+QKOJ01000007.1/1-32296
GCA_004332625.1	Bifidobacterium longum	Bifidobacteriaceae	Actinomycetales	Actinomycetia	Actinobacteriota	Bacteria	isolate	58	5		111.K_trans:SHTD01000007.1/22007-31489+SHTD01000034.1/188643-87172,50.N:SHTD01000023.1/230472-275219+SHTD01000024.1/65770-60945	18.M:SHTD01000008.1/10741-28506,42.dnaJ:SHTD01000023.1/172828-130362,8.AAA_4:SHTD01000029.1/5635-13276
GCA_004332635.1	Bifidobacterium longum	Bifidobacteriaceae	Actinomycetales	Actinomycetia	Actinobacteriota	Bacteria	isolate	62	3		36.dnaJ:SHTC01000017.1/33467-36772+SHTC01000013.1/1-32412	38.M:SHTC01000005.1/144615-106946,48.N:SHTC01000018.1/69022-20637
GCA_004332645.1	Bifidobacterium longum	Bifidobacteriaceae	Actinomycetales	Actinomycetia	Actinobacteriota	Bacteria	isolate	54	7		21.L:SHTE01000012.1/2067-1+SHTE01000013.1/1-19303,102.Metallophos_2:SHTE01000016.1/56843-1+SHTE01000020.1/1-44677,16.dnaJ:SHTE01000024.1/6115-11830+SHTE01000023.1/1-10557,43.N:SHTE01000025.1/7270-1+SHTE01000026.1/56969-20842	17.S:SHTE01000005.1/58781-41837,55.M:SHTE01000005.1/198685-143847,8.AAA_4:SHTE01000031.1/73887-66314
GCA_004332655.1	Bifidobacterium longum	Bifidobacteriaceae	Actinomycetales	Actinomycetia	Actinobacteriota	Bacteria	isolate	49	4		114.Metallophos_2:SHTA01000011.1/86589-179072+SHTA01000013.1/64550-43284,39.dnaJ:SHTA01000017.1/2968-1+SHTA01000016.1/99443-63139,6.Methylase_S:SHTA01000025.1/5677-1+SHTA01000024.1/1-26	38.M:SHTA01000005.1/95872-133541
GCA_004332665.1	Bifidobacterium longum	Bifidobacteriaceae	Actinomycetales	Actinomycetia	Actinobacteriota	Bacteria	isolate	73	7		7.A:SHSZ01000002.1/6121-1+SHSZ01000001.1/1-1124,33.M:SHSZ01000004.1/14183-30945+SHSZ01000003.1/1-15906,13.L:SHSZ01000013.1/4118-1+SHSZ01000014.1/44643-36125,32.HYP:SHSZ01000017.1/59504-70082+SHSZ01000021.1/27761-6319,18.dnaJ:SHSZ01000025.1/15156-1+SHSZ01000024.1/1-2778,47.cypB:SHSZ01000026.1/44580-59859+SHSZ01000027.1/73676-41970	6.Methylase_S:SHSZ01000033.1/43977-50260
GCA_004332725.1	Bifidobacterium longum	Bifidobacteriaceae	Actinomycetales	Actinomycetia	Actinobacteriota	Bacteria	isolate	65	3		50.N:SHSU01000021.1/102898-133205+SHSU01000022.1/60822-40957,28.cypB:SHSU01000022.1/22084-1+SHSU01000023.1/1-6326	39.L:SHSU01000012.1/70588-109738
GCA_004332735.1	Bifidobacterium longum	Bifidobacteriaceae	Actinomycetales	Actinomycetia	Actinobacteriota	Bacteria	isolate	74	5		128.HYP:SHSX01000019.1/15753-72675+SHSX01000023.1/1-70895,8.dnaJ:SHSX01000025.1/1836-1+SHSX01000024.1/1-5981,10.N:SHSX01000028.1/5526-1+SHSX01000029.1/62858-58033	38.M:SHSX01000010.1/156217-194471,7.AAA_4:SHSX01000031.1/203491-196010
GCA_004332745.1	Bifidobacterium longum	Bifidobacteriaceae	Actinomycetales	Actinomycetia	Actinobacteriota	Bacteria	isolate	66	6		10.K_trans:SHSS01000002.1/57478-64105+SHSS01000040.1/106684-103402,37.M:SHSS01000008.1/103650-133356+SHSS01000007.1/1-7240,64.HYP:SHSS01000015.1/27081-47037+SHSS01000018.1/1-43664,14.N:SHSS01000021.1/5370-5408+SHSS01000022.1/1-13964,19.cypB:SHSS01000022.1/32849-45161+SHSS01000023.1/14423-7944	7.A:SHSS01000001.1/36333-43498
GCA_004332755.1	Bifidobacterium longum	Bifidobacteriaceae	Actinomycetales	Actinomycetia	Actinobacteriota	Bacteria	isolate	56	5		14.HYP:SHSV01000019.1/65617-75955+SHSV01000014.1/117969-114707,40.dnaJ:SHSV01000020.1/6112-9425+SHSV01000019.1/1-36766,19.cypB:SHSV01000023.1/18885-25567+SHSV01000024.1/14093-1871	18.M:SHSV01000003.1/59969-41916,42.G:SHSV01000032.1/49318-7789
GCA_004332765.1	Bifidobacterium longum	Bifidobacteriaceae	Actinomycetales	Actinomycetia	Actinobacteriota	Bacteria	isolate	45	2			15.G:SHSY01000002.1/13161-27739,17.M:SHSY01000002.1/257840-241086
GCA_004332825.1	Bifidobacterium longum	Bifidobacteriaceae	Actinomycetales	Actinomycetia	Actinobacteriota	Bacteria	isolate	52	4		17.M:SHSQ01000007.1/717-1+SHSQ01000006.1/1-16617,21.dnaJ:SHSQ01000019.1/32534-35806+SHSQ01000018.1/1-17808,52.N:SHSQ01000021.1/5688-25586+SHSQ01000022.1/1-31835	8.AAA_4:SHSQ01000030.1/227453-235079
GCA_004332835.1	Bifidobacterium longum	Bifidobacteriaceae	Actinomycetales	Actinomycetia	Actinobacteriota	Bacteria	isolate	58	4		32.HYP:SHSR01000017.1/89650-94895+SHSR01000019.1/35936-8883,43.dnaJ:SHSR01000023.1/30501-1+SHSR01000022.1/54129-42072,32.cypB:SHSR01000025.1/34611-49796+SHSR01000042.1/19071-1847,142.HYP:SHSR01000029.1/140649-1+SHSR01000002.1/62636-60813
GCA_004332855.1	Bifidobacterium longum	Bifidobacteriaceae	Actinomycetales	Actinomycetia	Actinobacteriota	Bacteria	isolate	95	2		29.M:SHSO01000010.1/87232-109718+SHSO01000009.1/1-6449,8.HYP:SHSO01000084.1/7488-1+SHSO01000061.1/1-116
GCA_004332865.1	Bifidobacterium longum	Bifidobacteriaceae	Actinomycetales	Actinomycetia	Actinobacteriota	Bacteria	isolate	57	6		8.L:SHSM01000015.1/990-5637+SHSM01000016.1/41189-38286,100.HYP:SHSM01000017.1/89185-145722+SHSM01000018.1/1-43885,14.HYP:SHSM01000020.1/10241-1+SHSM01000019.1/28690-25276	18.M:SHSM01000005.1/246279-228510,40.dnaJ:SHSM01000020.1/78664-39099,6.Methylase_S:SHSM01000025.1/112754-106493
GCA_004332895.1	Bifidobacterium longum	Bifidobacteriaceae	Actinomycetales	Actinomycetia	Actinobacteriota	Bacteria	isolate	39	4		38.ABC2_membrane_3:SHSN01000004.1/33070-69982+SHSN01000005.1/62189-61569,30.E:SHSN01000013.1/37411-62432+SHSN01000014.1/153488-148865	39.M:SHSN01000001.1/138491-177156,19.HYP:SHSN01000009.1/89317-108653
GCA_004332925.1	Bifidobacterium longum	Bifidobacteriaceae	Actinomycetales	Actinomycetia	Actinobacteriota	Bacteria	isolate	89	3		17.HYP:SHSL01000028.1/89699-94341+SHSL01000032.1/26381-13814,7.G:SHSL01000068.1/2351-8542+SHSL01000066.1/9356-8250	8.AAA_4:SHSL01000057.1/63804-56245
GCA_004332935.1	Bifidobacterium longum	Bifidobacteriaceae	Actinomycetales	Actinomycetia	Actinobacteriota	Bacteria	isolate	58	4		17.M:SHTB01000012.1/716-1+SHTB01000011.1/39002-22385,21.dnaJ:SHTB01000025.1/3271-1+SHTB01000024.1/84305-66498	52.N:SHTB01000025.1/61485-113274,8.AAA_4:SHTB01000032.1/75730-68104
GCA_004332945.1	Bifidobacterium longum	Bifidobacteriaceae	Actinomycetales	Actinomycetia	Actinobacteriota	Bacteria	isolate	47	6		70.L:SHTF01000007.1/988-49080+SHTF01000008.1/1-22229,39.dnaJ:SHTF01000019.1/6288-1+SHTF01000013.1/1-32553,50.N:SHTF01000021.1/10573-1+SHTF01000022.1/1-38979,19.cypB:SHTF01000022.1/58093-73969+SHTF01000023.1/1-3203	17.S:SHTF01000002.1/39772-22815,8.AAA_4:SHTF01000024.1/102305-109819
GCA_004332965.1	Bifidobacterium longum	Bifidobacteriaceae	Actinomycetales	Actinomycetia	Actinobacteriota	Bacteria	isolate	56	6		8.A:SHST01000002.1/1609-1+SHST01000001.1/1-6097,38.L:SHST01000018.1/20547-1+SHST01000021.1/155334-137874,37.N:SHST01000025.1/160035-182698+SHST01000037.1/25791-11440	18.M:SHST01000011.1/124365-106610,40.dnaJ:SHST01000025.1/102626-62881,7.AAA_4:SHST01000027.1/202094-194640
GCA_004333005.1	Bifidobacterium longum	Bifidobacteriaceae	Actinomycetales	Actinomycetia	Actinobacteriota	Bacteria	isolate	16	5			10.A:SHSW01000001.1/37279-27517,25.M:SHSW01000001.1/351437-326103,83.HYP:SHSW01000007.1/83174-165987,42.dnaJ:SHSW01000007.1/237383-194919,8.AAA_4:SHSW01000009.1/306233-313747
GCA_004333015.1	Bifidobacterium longum	Bifidobacteriaceae	Actinomycetales	Actinomycetia	Actinobacteriota	Bacteria	isolate	64	3		20.dnaJ:SHSK01000020.1/6114-9373+SHSK01000019.1/1-16896	52.cypB:SHSK01000021.1/130727-78777,40.fusA:SHSK01000024.1/103972-64114
GCA_004333035.1	Bifidobacterium longum	Bifidobacteriaceae	Actinomycetales	Actinomycetia	Actinobacteriota	Bacteria	isolate	49	3		7.AAA_4:SHSJ01000027.1/5953-1+SHSJ01000026.1/61091-59819	18.M:SHSJ01000004.1/137731-155770,63.ilvE:SHSJ01000014.1/35115-97932
GCA_004333045.1	Bifidobacterium longum	Bifidobacteriaceae	Actinomycetales	Actinomycetia	Actinobacteriota	Bacteria	isolate	39	5		79.Tnp_150:SHSP01000008.1/1350-5328+SHSP01000014.1/342864-267635,41.dnaJ:SHSP01000014.1/6650-1+SHSP01000013.1/88124-53658	17.S:SHSP01000003.1/121254-104284,16.M:SHSP01000003.1/237177-220814,49.N:SHSP01000014.1/64347-113042
GCA_004333065.1	Bifidobacterium longum	Bifidobacteriaceae	Actinomycetales	Actinomycetia	Actinobacteriota	Bacteria	isolate	41	2		47.HYP:SHSI01000008.1/25448-1+SHSI01000007.1/1-21621,20.N:SHSI01000012.1/5002-1+SHSI01000013.1/234385-219803
GCA_004333105.1	Bifidobacterium longum	Bifidobacteriaceae	Actinomycetales	Actinomycetia	Actinobacteriota	Bacteria	isolate	49	3		39.dnaJ:SHSH01000017.1/6113-35668+SHSH01000016.1/63928-54685	7.A:SHSH01000001.1/32609-39732,8.tee6:SHSH01000033.1/46499-54676
GCA_004333115.1	Bifidobacterium longum	Bifidobacteriaceae	Actinomycetales	Actinomycetia	Actinobacteriota	Bacteria	isolate	48	4		98.HYP:SHSG01000011.1/58171-1+SHSG01000017.1/1-40030,35.E:SHSG01000023.1/45095-57407+SHSG01000024.1/181495-158529	7.A:SHSG01000001.1/9856-2716,6.Methylase_S:SHSG01000022.1/204532-198838
GCA_004333125.1	Bifidobacterium longum	Bifidobacteriaceae	Actinomycetales	Actinomycetia	Actinobacteriota	Bacteria	isolate	46	2		6.A:SHSE01000002.1/1004-1+SHSE01000001.1/1-5192,64.Metallophos_2:SHSE01000013.1/21076-1+SHSE01000015.1/1-42951
GCA_004333165.1	Bifidobacterium longum	Bifidobacteriaceae	Actinomycetales	Actinomycetia	Actinobacteriota	Bacteria	isolate	56	2		6.Methylase_S:SHSC01000026.1/5239-1+SHSC01000025.1/1-555,129.HYP:SHSC01000037.1/10153-54127+SHSC01000016.1/87962-3083
GCA_004333175.1	Bifidobacterium longum	Bifidobacteriaceae	Actinomycetales	Actinomycetia	Actinobacteriota	Bacteria	isolate	59	5		67.yicI:SHSB01000005.1/66627-1+SHSB01000004.1/25079-24210,18.L:SHSB01000014.1/11238-1+SHSB01000015.1/1-7237	40.dnaJ:SHSB01000021.1/6113-46348,51.cypB:SHSB01000025.1/19122-69827,8.AAA_4:SHSB01000029.1/43225-50779
GCA_004333205.1	Bifidobacterium longum	Bifidobacteriaceae	Actinomycetales	Actinomycetia	Actinobacteriota	Bacteria	isolate	58	3		37.yicI:SHRZ01000004.1/20569-55526+SHRZ01000003.1/1-2360	6.S:SHRZ01000005.1/45669-39453,6.Methylase_S:SHRZ01000033.1/31823-38059
GCA_004333215.1	Bifidobacterium longum	Bifidobacteriaceae	Actinomycetales	Actinomycetia	Actinobacteriota	Bacteria	isolate	77	6		41.P:SHSA01000024.1/13199-1+SHSA01000023.1/1-27444,40.dnaJ:SHSA01000035.1/3302-1+SHSA01000034.1/1-36273,8.S:SHSA01000048.1/10621-17635+SHSA01000047.1/78393-77541,10.cypB:SHSA01000065.1/8088-15742+SHSA01000038.1/1-2554	16.M:SHSA01000009.1/32905-49054,6.Methylase_S:SHSA01000043.1/30925-37208
GCA_004333235.1	Bifidobacterium longum	Bifidobacteriaceae	Actinomycetales	Actinomycetia	Actinobacteriota	Bacteria	isolate	50	13		27.yicI:SHRX01000004.1/17121-40060+SHRX01000001.1/1-3779,18.L:SHRX01000010.1/226637-242203+SHRX01000011.1/1-2256,80.Metallophos_2:SHRX01000012.1/5836-1+SHRX01000015.1/1-73899,41.dnaJ:SHRX01000018.1/6352-24873+SHRX01000016.1/1-22378,8.AAA_4:SHRX01000025.1/28870-29114+SHRX01000024.1/1-7289,35.E:SHRX01000028.1/40664-54208+SHRX01000029.1/1-21055	7.A:SHRX01000001.1/111800-118923,17.M:SHRX01000006.1/15811-32656,17.S:SHRX01000006.1/130286-147194,7.tuaG:SHRX01000008.1/13214-6683,64.ilvE:SHRX01000012.1/92345-156772,49.N:SHRX01000021.1/170100-121067,38.G:SHRX01000032.1/22177-60603
GCA_004333265.1	Bifidobacterium longum	Bifidobacteriaceae	Actinomycetales	Actinomycetia	Actinobacteriota	Bacteria	isolate	53	6		39.P:SHRW01000011.1/21202-1+SHRW01000010.1/91766-74314,47.N:SHRW01000026.1/15275-1+SHRW01000027.1/248740-217090	15.G:SHRW01000001.1/107813-93235,18.M:SHRW01000002.1/144325-126561,39.dnaJ:SHRW01000024.1/31918-70962,6.Methylase_S:SHRW01000030.1/62971-56688
GCA_004333275.1	Bifidobacterium longum	Bifidobacteriaceae	Actinomycetales	Actinomycetia	Actinobacteriota	Bacteria	isolate	42	1		163.Metallophos_2:SHRU01000008.1/78654-1+SHRU01000009.1/131324-47433
GCA_004333305.1	Bifidobacterium longum	Bifidobacteriaceae	Actinomycetales	Actinomycetia	Actinobacteriota	Bacteria	isolate	49	2		14.N:SHRS01000013.1/6685-1+SHRS01000014.1/1-7678	35.M:SHRS01000003.1/241306-205874
GCA_004333325.1	Bifidobacterium longum	Bifidobacteriaceae	Actinomycetales	Actinomycetia	Actinobacteriota	Bacteria	isolate	48	1		58.cypB:SHRR01000018.1/18884-37757+SHRR01000019.1/109631-70254
GCA_004333335.1	Bifidobacterium longum	Bifidobacteriaceae	Actinomycetales	Actinomycetia	Actinobacteriota	Bacteria	isolate	57	5		94.HYP:SHRQ01000014.1/10322-68686+SHRQ01000016.1/1-35992,49.N:SHRQ01000019.1/35492-1+SHRQ01000020.1/152682-138962,35.dnaJ:SHRQ01000019.1/93676-126848+SHRQ01000018.1/56032-53897,6.Methylase_S:SHRQ01000026.1/17874-18658+SHRQ01000044.1/5840-511	17.M:SHRQ01000004.1/239205-222458
GCA_004333365.1	Bifidobacterium longum	Bifidobacteriaceae	Actinomycetales	Actinomycetia	Actinobacteriota	Bacteria	isolate	58	3		18.M:SHRP01000004.1/2923-1+SHRP01000003.1/218970-203850,42.dnaJ:SHRP01000022.1/14959-21836+SHRP01000020.1/72198-37234,7.AAA_4:SHRP01000029.1/200-1+SHRP01000028.1/59468-52559
GCA_004333375.1	Bifidobacterium longum	Bifidobacteriaceae	Actinomycetales	Actinomycetia	Actinobacteriota	Bacteria	isolate	55	2		21.dnaJ:SHRO01000023.1/14957-18478+SHRO01000021.1/1-17806	8.AAA_4:SHRO01000030.1/67303-59789
GCA_004333385.1	Bifidobacterium longum	Bifidobacteriaceae	Actinomycetales	Actinomycetia	Actinobacteriota	Bacteria	isolate	53	3		71.K_trans:SHRN01000001.1/66891-1+SHRN01000038.1/1-4372	18.M:SHRN01000004.1/24173-6408,6.Methylase_S:SHRN01000032.1/152599-158890
GCA_004333425.1	Bifidobacterium longum	Bifidobacteriaceae	Actinomycetales	Actinomycetia	Actinobacteriota	Bacteria	isolate	40	3		7.A:SHRM01000002.1/1295-1+SHRM01000001.1/34624-28671,35.dnaJ:SHRM01000016.1/104403-106728+SHRM01000015.1/76376-43840	17.S:SHRM01000004.1/197780-180936
GCA_004333445.1	Bifidobacterium longum	Bifidobacteriaceae	Actinomycetales	Actinomycetia	Actinobacteriota	Bacteria	isolate	59	1		12.dnaJ:SHRL01000016.1/2028-3244+SHRL01000015.1/1-10948
GCA_004333455.1	Bifidobacterium longum	Bifidobacteriaceae	Actinomycetales	Actinomycetia	Actinobacteriota	Bacteria	isolate	72	3		20.M:SHRF01000005.1/14837-22419+SHRF01000004.1/1-12655,10.HYP:SHRF01000029.1/9220-1+SHRF01000023.1/1-964,17.N:SHRF01000030.1/9373-1+SHRF01000031.1/1-7430
GCA_004333465.1	Bifidobacterium longum	Bifidobacteriaceae	Actinomycetales	Actinomycetia	Actinobacteriota	Bacteria	isolate	59	4		60.HYP:SHRK01000018.1/36385-1+SHRK01000017.1/1-23989,33.HYP:SHRK01000021.1/5245-1+SHRK01000023.1/47443-19563	18.M:SHRK01000007.1/73081-91135,8.AAA_4:SHRK01000032.1/15932-23546
GCA_004333475.1	Bifidobacterium longum	Bifidobacteriaceae	Actinomycetales	Actinomycetia	Actinobacteriota	Bacteria	isolate	79	4		127.yicI:SHRG01000004.1/122888-1+SHRG01000002.1/9702-5789	15.G:SHRG01000001.1/22305-7727,18.M:SHRG01000005.1/61186-43422,42.dnaJ:SHRG01000034.1/58330-15864
GCA_004333515.1	Bifidobacterium longum	Bifidobacteriaceae	Actinomycetales	Actinomycetia	Actinobacteriota	Bacteria	isolate	51	5		60.Tnp_150:SHRD01000002.1/65394-65418+SHRD01000001.1/166315-106434,22.L:SHRD01000010.1/987-16164+SHRD01000011.1/1-6896,13.N:SHRD01000020.1/8118-1+SHRD01000021.1/104988-100156	18.M:SHRD01000004.1/132586-150351,42.dnaJ:SHRD01000026.1/6116-48579
GCA_004333535.1	Bifidobacterium longum	Bifidobacteriaceae	Actinomycetales	Actinomycetia	Actinobacteriota	Bacteria	isolate	65	6		28.yicI:SHRC01000004.1/18218-1+SHRC01000002.1/1-9431,40.L:SHRC01000010.1/198120-228284+SHRC01000053.1/28375-18976,89.HYP:SHRC01000011.1/8970-92105+SHRC01000018.1/1-5516,46.cypB:SHRC01000039.1/9305-1+SHRC01000040.1/117306-80472	8.AAA_4:SHRC01000044.1/95645-103274,40.G:SHRC01000047.1/163382-123400
GCA_004333555.1	Bifidobacterium longum	Bifidobacteriaceae	Actinomycetales	Actinomycetia	Actinobacteriota	Bacteria	isolate	34	3			15.G:SHRA01000003.1/22112-36690,10.degA|gtfA:SHRA01000003.1/44185-54373,7.AAA_4:SHRA01000016.1/63608-56154
GCA_004333565.1	Bifidobacterium longum	Bifidobacteriaceae	Actinomycetales	Actinomycetia	Actinobacteriota	Bacteria	isolate	71	2		18.M:SHQZ01000008.1/2922-1+SHQZ01000007.1/1-15121,43.dnaJ:SHQZ01000028.1/14957-19984+SHQZ01000027.1/1-37886
GCA_004333575.1	Bifidobacterium longum	Bifidobacteriaceae	Actinomycetales	Actinomycetia	Actinobacteriota	Bacteria	isolate	71	2		33.cypB:SHQX01000029.1/15184-1+SHQX01000030.1/1-17336,38.HYP:SHQX01000067.1/5374-1+SHQX01000027.1/1-32544
GCA_004333625.1	Bifidobacterium longum	Bifidobacteriaceae	Actinomycetales	Actinomycetia	Actinobacteriota	Bacteria	isolate	61	8		9.yicI:SHQW01000005.1/4565-1+SHQW01000004.1/51878-47316,8.HYP:SHQW01000018.1/21697-24592+SHQW01000017.1/6128-989,94.Metallophos_2:SHQW01000020.1/23018-80650+SHQW01000023.1/75606-38868,19.HYP:SHQW01000029.1/61248-80407+SHQW01000026.1/1-260,35.dnaJ:SHQW01000030.1/6272-8553+SHQW01000029.1/1-32364	18.M:SHQW01000007.1/60020-42026,62.N:SHQW01000031.1/50679-112809,8.AAA_4:SHQW01000035.1/39408-46941
GCA_004333635.1	Bifidobacterium longum	Bifidobacteriaceae	Actinomycetales	Actinomycetia	Actinobacteriota	Bacteria	isolate	62	4		18.M:SHQU01000006.1/3077-1+SHQU01000047.1/1-15121,43.dnaJ:SHQU01000026.1/14957-22497+SHQU01000025.1/47355-12392	17.S:SHQU01000005.1/35281-18514,8.AAA_4:SHQU01000034.1/50230-57799
GCA_004333645.1	Bifidobacterium longum	Bifidobacteriaceae	Actinomycetales	Actinomycetia	Actinobacteriota	Bacteria	isolate	50	5		82.Phage_CI_repr:SHQV01000009.1/111235-113389+SHQV01000013.1/1-79501,41.dnaJ:SHQV01000014.1/6670-1+SHQV01000012.1/174220-139479,47.N:SHQV01000015.1/33054-1+SHQV01000016.1/1-13906,48.cypB:SHQV01000016.1/32894-74988+SHQV01000017.1/190776-184818	26.M:SHQV01000004.1/252670-226939
GCA_004333675.1	Bifidobacterium longum	Bifidobacteriaceae	Actinomycetales	Actinomycetia	Actinobacteriota	Bacteria	isolate	53	6		49.HYP:SHQT01000016.1/43236-48480+SHQT01000018.1/1-44129,38.dnaJ:SHQT01000020.1/5793-1+SHQT01000019.1/73118-41230,29.E:SHQT01000030.1/30626-55395+SHQT01000031.1/1-4000,7.Methylase_S:SHQT01000041.1/7313-1+SHQT01000027.1/53170-53149	18.M:SHQT01000006.1/14191-31740,49.N:SHQT01000020.1/63629-112632
GCA_004333695.1	Bifidobacterium longum	Bifidobacteriaceae	Actinomycetales	Actinomycetia	Actinobacteriota	Bacteria	isolate	47	5		32.yicI:SHQS01000004.1/31007-1+SHQS01000003.1/1-870,53.Metallophos_2:SHQS01000016.1/21078-1+SHQS01000017.1/147712-115904,35.dnaJ:SHQS01000020.1/2302-1+SHQS01000018.1/100906-67736,27.L:SHQS01000032.1/989-10108+SHQS01000015.1/1-18295	7.M:SHQS01000007.1/63543-70701
GCA_004333715.1	Bifidobacterium longum	Bifidobacteriaceae	Actinomycetales	Actinomycetia	Actinobacteriota	Bacteria	isolate	52	1		17.cypB:SHQN01000021.1/8725-1+SHQN01000022.1/27486-18933
GCA_004333735.1	Bifidobacterium longum	Bifidobacteriaceae	Actinomycetales	Actinomycetia	Actinobacteriota	Bacteria	isolate	22	3			7.M:SHQO01000002.1/169384-176541,38.ychF:SHQO01000005.1/129985-92408,36.dnaJ:SHQO01000006.1/275081-311401
GCA_004333765.1	Bifidobacterium longum	Bifidobacteriaceae	Actinomycetales	Actinomycetia	Actinobacteriota	Bacteria	isolate	70	2			11.degA|gtfA:SHQM01000004.1/28176-38978,17.M:SHQM01000009.1/85912-102676
GCA_004333775.1	Bifidobacterium longum	Bifidobacteriaceae	Actinomycetales	Actinomycetia	Actinobacteriota	Bacteria	isolate	63	6		66.HYP:SHQL01000009.1/56042-1+SHQL01000010.1/1-10183,40.dnaJ:SHQL01000015.1/23762-1+SHQL01000014.1/61822-45484,43.N:SHQL01000016.1/28880-1+SHQL01000017.1/37817-23877	17.S:SHQL01000005.1/25022-8256,38.M:SHQL01000005.1/160933-123241,6.Methylase_S:SHQL01000024.1/28975-35266
GCA_004333785.1	Bifidobacterium longum	Bifidobacteriaceae	Actinomycetales	Actinomycetia	Actinobacteriota	Bacteria	isolate	41	3		94.L:SHQK01000013.1/218211-303633+SHQK01000014.1/190918-182383	62.N:SHQK01000019.1/25822-87923,30.E:SHQK01000024.1/193301-163610
GCA_004333795.1	Bifidobacterium longum	Bifidobacteriaceae	Actinomycetales	Actinomycetia	Actinobacteriota	Bacteria	isolate	55	5		18.M:SHQI01000006.1/4846-1+SHQI01000005.1/1-13265,63.HYP:SHQI01000015.1/57602-1+SHQI01000016.1/54386-48855	17.S:SHQI01000005.1/94487-111445,49.N:SHQI01000023.1/25702-74637,6.Methylase_S:SHQI01000027.1/11326-5080
GCA_004333845.1	Bifidobacterium longum	Bifidobacteriaceae	Actinomycetales	Actinomycetia	Actinobacteriota	Bacteria	isolate	56	3		51.cypB:SHQF01000028.1/23088-1+SHQF01000029.1/1-28104,35.L:SHQF01000047.1/25024-1+SHQF01000022.1/193532-183214	7.AAA_4:SHQF01000036.1/59964-52555
GCA_004333855.1	Bifidobacterium longum	Bifidobacteriaceae	Actinomycetales	Actinomycetia	Actinobacteriota	Bacteria	isolate	41	3		60.HYP:SHQE01000011.1/47935-86455+SHQE01000010.1/1-21622,95.HYP:SHQE01000012.1/92502-129717+SHQE01000015.1/1-57893,50.N:SHQE01000016.1/101531-137131+SHQE01000017.1/1-14484
GCA_004333875.1	Bifidobacterium longum	Bifidobacteriaceae	Actinomycetales	Actinomycetia	Actinobacteriota	Bacteria	isolate	58	4		7.A:SHQC01000002.1/1575-1+SHQC01000001.1/8086-2306,74.K_trans:SHQC01000005.1/56550-1+SHQC01000045.1/27067-9558,14.dnaJ:SHQC01000029.1/27735-31039+SHQC01000028.1/56772-46315	7.AAA_4:SHQC01000039.1/268145-275572
GCA_004333895.1	Bifidobacterium longum	Bifidobacteriaceae	Actinomycetales	Actinomycetia	Actinobacteriota	Bacteria	isolate	55	4		54.ywlE|folA:SHQD01000016.1/1521-13150+SHQD01000035.1/1-42752,29.dnaJ:SHQD01000025.1/32615-35924+SHQD01000018.1/1-26052,11.aspS|DUF559:SHQD01000032.1/10600-1+SHQD01000031.1/1-40	17.S:SHQD01000001.1/230740-247507
GCA_004333905.1	Bifidobacterium longum	Bifidobacteriaceae	Actinomycetales	Actinomycetia	Actinobacteriota	Bacteria	isolate	32	4		13.cinA:SHQA01000013.1/155626-168119+SHQA01000012.1/1-127,8.AAA_4:SHQA01000015.1/246-1+SHQA01000031.1/11753-4464	45.M:SHQA01000004.1/151129-105948,9.HTH_3:SHQA01000004.1/182617-191719
GCA_004333925.1	Bifidobacterium longum	Bifidobacteriaceae	Actinomycetales	Actinomycetia	Actinobacteriota	Bacteria	isolate	83	4		18.M:SHPX01000005.1/16685-1+SHPX01000004.1/1-1160,28.L:SHPX01000015.1/26266-1+SHPX01000016.1/1-2146,33.N:SHPX01000026.1/16017-1+SHPX01000027.1/1-17250,41.G:SHPX01000047.1/21899-50207+SHPX01000045.1/1-13040
GCA_004333935.1	Bifidobacterium longum	Bifidobacteriaceae	Actinomycetales	Actinomycetia	Actinobacteriota	Bacteria	isolate	60	3		18.M:SHPZ01000009.1/14439-17359+SHPZ01000008.1/131479-116359,42.dnaJ:SHPZ01000027.1/23600-1+SHPZ01000026.1/1-18817,5.Methylase_S:SHPZ01000036.1/5209-1+SHPZ01000035.1/1-26
GCA_004333975.1	Bifidobacterium longum	Bifidobacteriaceae	Actinomycetales	Actinomycetia	Actinobacteriota	Bacteria	isolate	59	6		34.L:SHPW01000039.1/989-32478+SHPW01000017.1/111105-108954,5.Methylase_S:SHPW01000056.1/1023-1+SHPW01000025.1/1-4182	37.M:SHPW01000007.1/89196-52257,40.dnaJ:SHPW01000022.1/83923-43897,52.cypB:SHPW01000024.1/18923-71366,7.A:SHPW01000038.1/2766-9889
GCA_004333995.1	Bifidobacterium longum	Bifidobacteriaceae	Actinomycetales	Actinomycetia	Actinobacteriota	Bacteria	isolate	67	3		75.Metallophos_2:SHPV01000028.1/91614-151367+SHPV01000031.1/25402-9971,8.Methylase_S:SHPV01000042.1/4028-1+SHPV01000041.1/1-4314,37.E:SHPV01000045.1/2876-2968+SHPV01000046.1/190148-153286
GCA_004334005.1	Bifidobacterium longum	Bifidobacteriaceae	Actinomycetales	Actinomycetia	Actinobacteriota	Bacteria	isolate	93	4		38.P:SHPT01000021.1/12982-24313+SHPT01000020.1/48376-21730,67.HYP:SHPT01000025.1/89010-143768+SHPT01000030.1/16076-4146,22.dnaJ:SHPT01000035.1/6115-9228+SHPT01000034.1/1-18612,26.L:SHPT01000062.1/15298-1+SHPT01000020.1/1-11157
GCA_004334035.1	Bifidobacterium longum	Bifidobacteriaceae	Actinomycetales	Actinomycetia	Actinobacteriota	Bacteria	isolate	80	7		13.S:SHPR01000002.1/8220-1+SHPR01000001.1/1-4608,40.L:SHPR01000015.1/31095-65025+SHPR01000016.1/41326-35740,17.L:SHPR01000017.1/15017-1+SHPR01000018.1/145958-143832,40.dnaJ:SHPR01000027.1/12528-1+SHPR01000026.1/1-26986,45.N:SHPR01000030.1/5539-39593+SHPR01000056.1/1-11185,41.G:SHPR01000051.1/39754-1+SHPR01000042.1/5876-4806	27.arsC2|Tnp_66:SHPR01000018.1/79665-106741
GCA_004334045.1	Bifidobacterium longum	Bifidobacteriaceae	Actinomycetales	Actinomycetia	Actinobacteriota	Bacteria	isolate	59	5		29.L:SHPQ01000013.1/31173-50039+SHPQ01000014.1/1-10487,14.N:SHPQ01000023.1/39-1+SHPQ01000024.1/1-13806,45.E:SHPQ01000031.1/41180-82258+SHPQ01000032.1/1-4017,11.G:SHPQ01000035.1/5150-1+SHPQ01000034.1/1-5679	6.Methylase_S:SHPQ01000028.1/126384-120056
GCA_004334065.1	Bifidobacterium longum	Bifidobacteriaceae	Actinomycetales	Actinomycetia	Actinobacteriota	Bacteria	isolate	52	4		51.L:SHPO01000010.1/48188-1+SHPO01000011.1/31528-28743,29.P:SHPO01000012.1/26812-38129+SHPO01000011.1/1-18172,184.HYP:SHPO01000015.1/89815-123577+SHPO01000020.1/1-150225	6.Methylase_S:SHPO01000022.1/102101-108282
GCA_004334075.1	Bifidobacterium longum	Bifidobacteriaceae	Actinomycetales	Actinomycetia	Actinobacteriota	Bacteria	isolate	69	6		37.M:SHPN01000004.1/34516-1+SHPN01000056.1/21018-18122,32.L:SHPN01000011.1/24964-1+SHPN01000012.1/1-7045,62.HYP:SHPN01000013.1/21722-78955+SHPN01000023.1/1-5226,40.N:SHPN01000032.1/34784-1+SHPN01000033.1/99488-94655,40.E:SHPN01000044.1/26479-1+SHPN01000045.1/52180-38541,35.rve:SHPN01000048.1/34728-1+SHPN01000039.1/1-20
GCA_004334105.1	Bifidobacterium longum	Bifidobacteriaceae	Actinomycetales	Actinomycetia	Actinobacteriota	Bacteria	isolate	64	4		36.L:SHSF01000014.1/104900-105338+SHSF01000015.1/70473-35261,32.dnaJ:SHSF01000026.1/303-1+SHSF01000025.1/1-31401,48.N:SHSF01000027.1/29815-1+SHSF01000028.1/1-18192,10.cypB:SHSF01000053.1/7129-1+SHSF01000029.1/197601-194696
GCA_004334145.1	Bifidobacterium longum	Bifidobacteriaceae	Actinomycetales	Actinomycetia	Actinobacteriota	Bacteria	isolate	64	4		18.L:SHSD01000015.1/987-12223+SHSD01000016.1/1-7238,52.HYP:SHSD01000019.1/32702-1+SHSD01000020.1/61332-41882	51.cypB:SHSD01000033.1/100623-49918,7.AAA_4:SHSD01000036.1/43229-50705
GCA_004334155.1	Bifidobacterium longum	Bifidobacteriaceae	Actinomycetales	Actinomycetia	Actinobacteriota	Bacteria	isolate	40	4		18.M:SHRY01000003.1/100489-104799+SHRY01000002.1/1-13817,40.dnaJ:SHRY01000013.1/17186-22493+SHRY01000010.1/1-34367	63.ilvE:SHRY01000009.1/139969-202546,8.AAA_4:SHRY01000023.1/64470-56844
GCA_004334165.1	Bifidobacterium longum	Bifidobacteriaceae	Actinomycetales	Actinomycetia	Actinobacteriota	Bacteria	isolate	34	2		40.L:SHRV01000006.1/25785-1+SHRV01000007.1/49792-35984	18.M:SHRV01000002.1/271022-252845
GCA_004334205.1	Bifidobacterium longum	Bifidobacteriaceae	Actinomycetales	Actinomycetia	Actinobacteriota	Bacteria	isolate	23	3		16.glnA1:SHRT01000006.1/13527-1+SHRT01000005.1/1-2098,19.HYP:SHRT01000009.1/18534-1+SHRT01000008.1/107827-106966	18.nlhH:SHRT01000008.1/50052-31756
GCA_004334215.1	Bifidobacterium longum	Bifidobacteriaceae	Actinomycetales	Actinomycetia	Actinobacteriota	Bacteria	isolate	65	7		61.HYP:SHRI01000011.1/55844-1+SHRI01000019.1/9028-4232,22.dnaJ:SHRI01000023.1/27909-31219+SHRI01000022.1/64397-45323,27.N:SHRI01000028.1/12382-1+SHRI01000029.1/48953-34772,20.cypB:SHRI01000029.1/15676-1+SHRI01000030.1/59207-54493,130.rbsK:SHRI01000036.1/13888-105374+SHRI01000030.1/1-38948	7.A:SHRI01000001.1/31791-24667,18.M:SHRI01000003.1/152685-170781
GCA_004334235.1	Bifidobacterium longum	Bifidobacteriaceae	Actinomycetales	Actinomycetia	Actinobacteriota	Bacteria	isolate	47	5		57.ilvE:SHRJ01000012.1/20-1+SHRJ01000016.1/62110-4641,35.dnaJ:SHRJ01000017.1/2968-1+SHRJ01000014.1/1-32436,6.Methylase_S:SHRJ01000026.1/30971-32015+SHRJ01000025.1/1-4679	38.M:SHRJ01000005.1/144548-106879,48.N:SHRJ01000018.1/69251-20751
GCA_004334245.1	Bifidobacterium longum	Bifidobacteriaceae	Actinomycetales	Actinomycetia	Actinobacteriota	Bacteria	isolate	61	3		54.M:SHRE01000008.1/193838-210942+SHRE01000007.1/1-36858,10.0:SHRE01000029.1/8857-18714+SHRE01000028.1/1-1	8.AAA_4:SHRE01000037.1/131222-138862
GCA_004334255.1	Bifidobacterium longum	Bifidobacteriaceae	Actinomycetales	Actinomycetia	Actinobacteriota	Bacteria	isolate	73	1		69.HYP:SHRH01000019.1/56230-1+SHRH01000027.1/16344-4015
GCA_004334285.1	Bifidobacterium longum	Bifidobacteriaceae	Actinomycetales	Actinomycetia	Actinobacteriota	Bacteria	isolate	42	4		26.L:SHRB01000008.1/48742-71699+SHRB01000009.1/4778-2165,13.HYP:SHRB01000015.1/305344-315582+SHRB01000014.1/109383-106228	37.M:SHRB01000005.1/206222-169243,8.AAA_4:SHRB01000019.1/104223-111818
GCA_004334325.1	Bifidobacterium longum	Bifidobacteriaceae	Actinomycetales	Actinomycetia	Actinobacteriota	Bacteria	isolate	64	3		21.cypB:SHQY01000025.1/2097-1+SHQY01000026.1/1-18912,40.dnaJ:SHQY01000025.1/79363-85850+SHQY01000024.1/135212-101782	8.AAA_4:SHQY01000029.1/8639-16233
GCA_004334335.1	Bifidobacterium longum	Bifidobacteriaceae	Actinomycetales	Actinomycetia	Actinobacteriota	Bacteria	isolate	34	2		33.L:SHQQ01000006.1/68139-98662+SHQQ01000008.1/182311-180136	7.AAA_4:SHQQ01000014.1/17434-24933
GCA_004334345.1	Bifidobacterium longum	Bifidobacteriaceae	Actinomycetales	Actinomycetia	Actinobacteriota	Bacteria	isolate	45	5		26.BetR:SHQR01000010.1/1767-1+SHQR01000009.1/1-23998,15.ilvE:SHQR01000011.1/2291-1+SHQR01000012.1/1-12501,130.HYP:SHQR01000011.1/87931-132760+SHQR01000014.1/115188-29705,7.AAA_4:SHQR01000022.1/127750-128001+SHQR01000021.1/1-6784,14.E:SHQR01000024.1/9186-1+SHQR01000025.1/1-5079
GCA_004334355.1	Bifidobacterium longum	Bifidobacteriaceae	Actinomycetales	Actinomycetia	Actinobacteriota	Bacteria	isolate	64	6		101.Metallophos_2:SHQJ01000014.1/57591-1+SHQJ01000017.1/93442-50212,31.N:SHQJ01000026.1/13244-1+SHQJ01000027.1/1-17276,11.cypB:SHQJ01000027.1/34955-42565+SHQJ01000028.1/1-3552,18.L:SHQJ01000050.1/989-16184+SHQJ01000013.1/1-2980	18.M:SHQJ01000004.1/14648-32413,7.AAA_4:SHQJ01000033.1/83310-75874
GCA_004334365.1	Bifidobacterium longum	Bifidobacteriaceae	Actinomycetales	Actinomycetia	Actinobacteriota	Bacteria	isolate	38	4		41.hypBA1|hypBA2:SHQP01000004.1/15698-50415+SHQP01000005.1/57757-51626,133.Metallophos_2:SHQP01000009.1/37174-1+SHQP01000012.1/137032-41635,14.V:SHQP01000019.1/95975-99192+SHQP01000018.1/1-10990	8.AAA_4:SHQP01000020.1/63509-55999
GCA_004334425.1	Bifidobacterium longum	Bifidobacteriaceae	Actinomycetales	Actinomycetia	Actinobacteriota	Bacteria	isolate	44	6		37.M:SHQH01000003.1/17176-1+SHQH01000002.1/1-19598,70.Metallophos_2:SHQH01000009.1/19379-1+SHQH01000011.1/1-50806,35.dnaJ:SHQH01000015.1/16587-1+SHQH01000014.1/1-17932,16.N:SHQH01000022.1/218367-229197+SHQH01000016.1/120049-115227,23.L:SHQH01000027.1/20490-1+SHQH01000008.1/76995-74859	6.Methylase_S:SHQH01000022.1/51197-44882
GCA_004334435.1	Bifidobacterium longum	Bifidobacteriaceae	Actinomycetales	Actinomycetia	Actinobacteriota	Bacteria	isolate	41	4		37.L:SHQB01000009.1/33894-1+SHQB01000010.1/38325-35712,13.HYP:SHQB01000015.1/87581-97819+SHQB01000014.1/1-3158	37.M:SHQB01000004.1/207109-170130,8.AAA_4:SHQB01000020.1/33203-25608
GCA_004334445.1	Bifidobacterium longum	Bifidobacteriaceae	Actinomycetales	Actinomycetia	Actinobacteriota	Bacteria	isolate	59	4		20.dnaJ:SHQG01000023.1/3304-1+SHQG01000022.1/1-17190,13.N:SHQG01000024.1/51543-54406+SHQG01000025.1/1-10004,22.cypB:SHQG01000025.1/28888-32774+SHQG01000026.1/195275-177588	8.AAA_4:SHQG01000028.1/25946-33588
GCA_004334465.1	Bifidobacterium longum	Bifidobacteriaceae	Actinomycetales	Actinomycetia	Actinobacteriota	Bacteria	isolate	66	3		40.cypB:SHPY01000024.1/24249-38379+SHPY01000025.1/1-26191,38.cinA:SHPY01000026.1/12234-1+SHPY01000025.1/91597-65794	18.M:SHPY01000008.1/127290-109527
GCA_004334485.1	Bifidobacterium longum	Bifidobacteriaceae	Actinomycetales	Actinomycetia	Actinobacteriota	Bacteria	isolate	34	2			17.M:SHPU01000003.1/14850-31607,52.N:SHPU01000015.1/265792-213917
GCA_004334515.1	Bifidobacterium longum	Bifidobacteriaceae	Actinomycetales	Actinomycetia	Actinobacteriota	Bacteria	isolate	60	6		33.L:SHPS01000013.1/989-31258+SHPS01000014.1/39497-36518,101.Metallophos_2:SHPS01000015.1/14061-71651+SHPS01000019.1/1-43456,43.N:SHPS01000025.1/5359-40361+SHPS01000026.1/1-7956,11.cypB:SHPS01000026.1/25635-33245+SHPS01000027.1/1-3552	18.M:SHPS01000003.1/52303-34538,7.AAA_4:SHPS01000030.1/201196-193760
GCA_004334535.1	Bifidobacterium longum	Bifidobacteriaceae	Actinomycetales	Actinomycetia	Actinobacteriota	Bacteria	isolate	83	5		38.P:SHPP01000019.1/11332-1+SHPP01000018.1/39410-12786,102.HYP:SHPP01000021.1/30982-85742+SHPP01000029.1/51041-4146,22.dnaJ:SHPP01000032.1/3114-1+SHPP01000031.1/44038-25427,23.N:SHPP01000035.1/8719-1+SHPP01000036.1/1-14605,23.L:SHPP01000062.1/988-21443+SHPP01000018.1/1-2213
GCA_004334545.1	Bifidobacterium longum	Bifidobacteriaceae	Actinomycetales	Actinomycetia	Actinobacteriota	Bacteria	isolate	59	5		37.M:SHPM01000006.1/20936-1+SHPM01000005.1/1-16452,72.L:SHPM01000026.1/989-53285+SHPM01000016.1/112567-92868	41.L:SHPM01000015.1/150650-191998,39.dnaJ:SHPM01000029.1/82005-121025,8.AAA_4:SHPM01000033.1/33115-25492
GCA_004334555.1	Bifidobacterium longum	Bifidobacteriaceae	Actinomycetales	Actinomycetia	Actinobacteriota	Bacteria	isolate	28	4		11.cypB:SHTQ01000024.1/7656-1+SHTQ01000008.1/1-3128	40.dnaJ:SHTQ01000007.1/88696-48877,51.N:SHTQ01000007.1/146286-197090,40.cinA:SHTQ01000008.1/81200-40833
GCA_004334615.1	Bifidobacterium longum	Bifidobacteriaceae	Actinomycetales	Actinomycetia	Actinobacteriota	Bacteria	isolate	41	4		18.M:SHTS01000003.1/14189-24201+SHTS01000002.1/202529-194075,15.HYP:SHTS01000014.1/47361-58079+SHTS01000012.1/1-4166,51.N:SHTS01000015.1/5417-1+SHTS01000016.1/1-45568,25.dnaJ:SHTS01000015.1/63081-69957+SHTS01000014.1/1-18419
GCA_004334625.1	Bifidobacterium longum	Bifidobacteriaceae	Actinomycetales	Actinomycetia	Actinobacteriota	Bacteria	isolate	59	4		16.L:SHTR01000014.1/26-1+SHTR01000015.1/1-15655,38.dnaJ:SHTR01000022.1/6424-1+SHTR01000021.1/1-31401,48.N:SHTR01000023.1/29872-1+SHTR01000024.1/47619-29109,10.cypB:SHTR01000052.1/769-7897+SHTR01000025.1/197601-194696
GCA_004334635.1	Bifidobacterium longum	Bifidobacteriaceae	Actinomycetales	Actinomycetia	Actinobacteriota	Bacteria	isolate	68	4		26.M:SHTN01000004.1/21465-1+SHTN01000003.1/10871-6437,89.HYP:SHTN01000012.1/60805-131690+SHTN01000016.1/21462-3346	49.N:SHTN01000023.1/100211-149251,6.lpqB|ytfQ:SHTN01000029.1/21376-27106
GCA_004334645.1	Bifidobacterium longum	Bifidobacteriaceae	Actinomycetales	Actinomycetia	Actinobacteriota	Bacteria	isolate	47	3		94.L:SHTL01000012.1/989-47121+SHTL01000013.1/230005-182391,58.N:SHTL01000017.1/76536-129487+SHTL01000018.1/51850-46862	30.E:SHTL01000024.1/100834-71143
GCA_004334695.1	Bifidobacterium longum	Bifidobacteriaceae	Actinomycetales	Actinomycetia	Actinobacteriota	Bacteria	isolate	26	3			37.M:SHTJ01000002.1/147546-184730,82.L:SHTJ01000005.1/261755-180153,7.AAA_4:SHTJ01000008.1/17434-24933
GCA_004334705.1	Bifidobacterium longum	Bifidobacteriaceae	Actinomycetales	Actinomycetia	Actinobacteriota	Bacteria	isolate	36	2		63.M:SHTH01000002.1/143643-183950+SHTH01000001.1/1-22762	53.cypB:SHTH01000010.1/121256-174674
GCA_004334715.1	Bifidobacterium longum	Bifidobacteriaceae	Actinomycetales	Actinomycetia	Actinobacteriota	Bacteria	isolate	62	6		61.L:SHTU01000010.1/9399-1+SHTU01000019.1/70335-19027,97.HYP:SHTU01000012.1/16920-71915+SHTU01000017.1/1-42441,20.cypB:SHTU01000021.1/2825-1+SHTU01000022.1/1-17225,38.dnaJ:SHTU01000021.1/80153-87754+SHTU01000018.1/71219-40962	37.M:SHTU01000004.1/177138-139825,8.AAA_4:SHTU01000023.1/67321-74929
GCA_004334745.1	Bifidobacterium longum	Bifidobacteriaceae	Actinomycetales	Actinomycetia	Actinobacteriota	Bacteria	isolate	35	2		18.S:SHTG01000004.1/191300-194298+SHTG01000003.1/108742-94125	50.N:SHTG01000009.1/74586-24427
GCA_004334775.1	Bifidobacterium longum	Bifidobacteriaceae	Actinomycetales	Actinomycetia	Actinobacteriota	Bacteria	isolate	18	2			38.M:SHTP01000001.1/92781-131119,40.dnaJ:SHTP01000004.1/273160-312873
GCA_004334785.1	Bifidobacterium longum	Bifidobacteriaceae	Actinomycetales	Actinomycetia	Actinobacteriota	Bacteria	isolate	57	3		97.yicI:SHTO01000002.1/91712-1+SHTO01000001.1/1-5063,54.L:SHTO01000007.1/183157-212786+SHTO01000008.1/59960-36004	44.M:SHTO01000005.1/63265-19030
GCA_004334795.1	Bifidobacterium longum	Bifidobacteriaceae	Actinomycetales	Actinomycetia	Actinobacteriota	Bacteria	isolate	43	3		57.N:SHTM01000016.1/164462-169414+SHTM01000017.1/99472-47029	94.L:SHTM01000012.1/115067-208714,30.E:SHTM01000021.1/144130-173821
GCA_004334815.1	Bifidobacterium longum	Bifidobacteriaceae	Actinomycetales	Actinomycetia	Actinobacteriota	Bacteria	isolate	49	2		64.N:SHTK01000012.1/48660-1+SHTK01000019.1/235804-220372	37.M:SHTK01000003.1/14844-51598
GCA_004334855.1	Bifidobacterium longum	Bifidobacteriaceae	Actinomycetales	Actinomycetia	Actinobacteriota	Bacteria	isolate	49	2		39.M:SHTT01000007.1/211384-239807+SHTT01000006.1/1-10695	91.L:SHTT01000013.1/987-91598
GCA_004334865.1	Bifidobacterium longum	Bifidobacteriaceae	Actinomycetales	Actinomycetia	Actinobacteriota	Bacteria	isolate	45	4		87.L:SHTI01000013.1/1285-71891+SHTI01000037.1/1-16156,39.P:SHTI01000014.1/11503-1+SHTI01000037.1/54690-26728	7.A:SHTI01000002.1/59361-66531,38.M:SHTI01000003.1/262343-224583
GCA_004936435.1	Bifidobacterium longum	Bifidobacteriaceae	Actinomycetales	Actinomycetia	Actinobacteriota	Bacteria	isolate	1	4			38.M:CP026999.1/355050-317172,19.HYP:CP026999.1/1160147-1140858,49.N:CP026999.1/1246717-1296182,8.AAA_4:CP026999.1/1750831-1743189
GCA_005406285.1	Bifidobacterium longum	Bifidobacteriaceae	Actinomycetales	Actinomycetia	Actinobacteriota	Bacteria	isolate	1	3			40.dnaJ:CP040235.1/1163077-1123288,53.N:CP040235.1/1221874-1274910,57.cypB:CP040235.1/1294004-1350840
GCA_005844115.1	Bifidobacterium longum	Bifidobacteriaceae	Actinomycetales	Actinomycetia	Actinobacteriota	Bacteria	isolate	43	3		38.cinA:SPFS01000013.1/2896-1+SPFS01000011.1/72375-37208	54.HTH_3:SPFS01000005.1/164092-109941,7.HYP:SPFS01000012.1/10163-17287
GCA_005844345.1	Bifidobacterium longum	Bifidobacteriaceae	Actinomycetales	Actinomycetia	Actinobacteriota	Bacteria	isolate	25	6		63.N:SPGA01000003.1/233068-243231+SPGA01000005.1/1-53187,18.L:SPGA01000007.1/125901-134021+SPGA01000018.1/59472-49208,113.Tnp_150:SPGA01000013.1/77649-80288+SPGA01000008.1/1-110437	6.Methylase_S:SPGA01000001.1/252522-258799,18.M:SPGA01000002.1/142357-160490,47.cypB:SPGA01000005.1/72035-119338
GCA_005844715.1	Bifidobacterium longum	Bifidobacteriaceae	Actinomycetales	Actinomycetia	Actinobacteriota	Bacteria	isolate	48	5		13.cypB:SPGO01000002.1/7832-1+SPGO01000006.1/126509-121295,18.M:SPGO01000010.1/4770-1+SPGO01000009.1/108280-95208	6.Methylase_S:SPGO01000001.1/159426-165702,38.dnaJ:SPGO01000002.1/88442-126915,37.L:SPGO01000003.1/96825-59753
GCA_008668555.1	Bifidobacterium longum	Bifidobacteriaceae	Actinomycetales	Actinomycetia	Actinobacteriota	Bacteria	MAG	143	1		11.E:RQBZ01000037.1/8321-1+RQBZ01000019.1/1-3071
GCA_008668715.1	Bifidobacterium longum	Bifidobacteriaceae	Actinomycetales	Actinomycetia	Actinobacteriota	Bacteria	MAG	102	1		8.E:RQBS01000097.1/5843-1+RQBS01000076.1/16272-14613
GCA_008668865.1	Bifidobacterium longum	Bifidobacteriaceae	Actinomycetales	Actinomycetia	Actinobacteriota	Bacteria	MAG	94	1		9.E:RQBI01000071.1/6111-1+RQBI01000076.1/51754-48668
GCA_008669195.1	Bifidobacterium longum	Bifidobacteriaceae	Actinomycetales	Actinomycetia	Actinobacteriota	Bacteria	MAG	66	1		36.cinA:RQAF01000059.1/82092-114213+RQAF01000054.1/12995-9567
GCA_008670925.1	Bifidobacterium longum	Bifidobacteriaceae	Actinomycetales	Actinomycetia	Actinobacteriota	Bacteria	MAG	68	1		16.cinA:RQAY01000012.1/19316-32197+RQAY01000064.1/42701-39671
GCA_008671075.1	Bifidobacterium longum	Bifidobacteriaceae	Actinomycetales	Actinomycetia	Actinobacteriota	Bacteria	MAG	57	3		47.N:RQAS01000024.1/8686-1+RQAS01000045.1/1-38184,19.cinA:RQAS01000035.1/18045-30918+RQAS01000004.1/1-6271,14.cypB:RQAS01000045.1/57072-68915+RQAS01000004.1/45640-43958
GCA_008671675.1	Bifidobacterium longum	Bifidobacteriaceae	Actinomycetales	Actinomycetia	Actinobacteriota	Bacteria	MAG	61	4		11.HYP:RPXW01000033.1/7709-1+RPXW01000036.1/1-3124,16.dnaJ:RPXW01000035.1/1008-1+RPXW01000031.1/1-15422,83.Glyco_hydro_25:RPXW01000053.1/17854-80336+RPXW01000018.1/1-20764	16.M:RPXW01000010.1/130307-146644
GCA_008671905.1	Bifidobacterium longum	Bifidobacteriaceae	Actinomycetales	Actinomycetia	Actinobacteriota	Bacteria	MAG	37	4		122.Tnp_150:RPXK01000004.1/48984-49134+RPXK01000020.1/1-122305,35.dnaJ:RPXK01000011.1/31968-51693+RPXK01000008.1/40172-24944,11.HYP:RPXK01000014.1/3925-11782+RPXK01000015.1/1-3227	16.M:RPXK01000003.1/130324-146661
GCA_008672135.1	Bifidobacterium longum	Bifidobacteriaceae	Actinomycetales	Actinomycetia	Actinobacteriota	Bacteria	MAG	44	3		19.dnaJ:RPWY01000010.1/3453-1+RPWY01000016.1/40177-24949,12.HYP:RPWY01000034.1/3819-12918+RPWY01000044.1/22047-18961	16.M:RPWY01000023.1/84205-100542
GCA_008672355.1	Bifidobacterium longum	Bifidobacteriaceae	Actinomycetales	Actinomycetia	Actinobacteriota	Bacteria	MAG	34	3		38.HYP:RPWO01000001.1/5922-1+RPWO01000026.1/81547-49072,38.L:RPWO01000006.1/186609-210494+RPWO01000003.1/34075-20246	6.Methylase_S:RPWO01000010.1/19373-13205
GCA_008672545.1	Bifidobacterium longum	Bifidobacteriaceae	Actinomycetales	Actinomycetia	Actinobacteriota	Bacteria	MAG	36	4		21.L:RPWF01000022.1/186609-193552+RPWF01000027.1/34054-20246,11.HYP:RPWF01000023.1/5922-1+RPWF01000026.1/54433-48999	6.Methylase_S:RPWF01000014.1/19373-13205,49.N:RPWF01000019.1/37093-85711
GCA_008672605.1	Bifidobacterium longum	Bifidobacteriaceae	Actinomycetales	Actinomycetia	Actinobacteriota	Bacteria	MAG	37	4		63.L:RPVZ01000012.1/186608-236122+RPVZ01000015.1/34075-20246,38.HYP:RPVZ01000024.1/1989-7910+RPVZ01000007.1/142799-110324	49.N:RPVZ01000025.1/243912-195294,6.Methylase_S:RPVZ01000033.1/19373-13205
GCA_008673465.1	Bifidobacterium longum	Bifidobacteriaceae	Actinomycetales	Actinomycetia	Actinobacteriota	Bacteria	MAG	60	3		58.cypB:RPUJ01000039.1/39502-1+RPUJ01000030.1/1-18760,74.L:RPUJ01000040.1/11840-1+RPUJ01000023.1/1-62646	7.AAA_4:RPUJ01000022.1/43002-35521
GCA_008673635.1	Bifidobacterium longum	Bifidobacteriaceae	Actinomycetales	Actinomycetia	Actinobacteriota	Bacteria	MAG	44	2		58.cypB:RPUC01000029.1/19301-58862+RPUC01000031.1/1-18744	7.AAA_4:RPUC01000010.1/43044-35563
GCA_008673975.1	Bifidobacterium longum	Bifidobacteriaceae	Actinomycetales	Actinomycetia	Actinobacteriota	Bacteria	MAG	44	5		41.N:RPTJ01000008.1/5283-1+RPTJ01000032.1/1-35994,39.dnaJ:RPTJ01000008.1/63044-69099+RPTJ01000013.1/1-32931,191.Metallophos_2:RPTJ01000017.1/17792-203257+RPTJ01000014.1/1-5404,58.yicI:RPTJ01000028.1/14351-69985+RPTJ01000007.1/1-2190,52.cypB:RPTJ01000032.1/54850-97112+RPTJ01000038.1/10667-699
GCA_008674095.1	Bifidobacterium longum	Bifidobacteriaceae	Actinomycetales	Actinomycetia	Actinobacteriota	Bacteria	MAG	24	3		191.Metallophos_2:RPTE01000009.1/185465-1+RPTE01000022.1/1-5404,39.dnaJ:RPTE01000023.1/63045-69491+RPTE01000011.1/1-32808	18.M:RPTE01000010.1/98072-79809
GCA_008674375.1	Bifidobacterium longum	Bifidobacteriaceae	Actinomycetales	Actinomycetia	Actinobacteriota	Bacteria	MAG	51	5		43.cypB:RPSQ01000012.1/33537-1+RPSQ01000014.1/10521-699,191.Metallophos_2:RPSQ01000025.1/185636-1+RPSQ01000049.1/1-5376,41.N:RPSQ01000029.1/5282-1+RPSQ01000012.1/88532-52393,8.dnaJ:RPSQ01000029.1/63043-68845+RPSQ01000035.1/1-2202	18.M:RPSQ01000016.1/119670-101407
GCA_008679415.1	Bifidobacterium longum	Bifidobacteriaceae	Actinomycetales	Actinomycetia	Actinobacteriota	Bacteria	MAG	9	2		27.Z:NANF01000004.1/537504-540803+NANF01000001.1/1-23662,42.dnaJ:NANF01000007.1/7058-1+NANF01000003.1/71981-36746
GCA_008680575.1	Bifidobacterium longum	Bifidobacteriaceae	Actinomycetales	Actinomycetia	Actinobacteriota	Bacteria	MAG	4	4			18.S:NAKZ01000001.1/221790-203621,25.M:NAKZ01000001.1/348995-323782,50.N:NAKZ01000002.1/42641-93007,7.Methylase_S:NAKZ01000002.1/536618-529760
GCA_900103055.1	Bifidobacterium longum	Bifidobacteriaceae	Actinomycetales	Actinomycetia	Actinobacteriota	Bacteria	isolate	1	3			41.dnaJ:LT629712.1/1250206-1291129,26.HYP:LT629712.1/1320070-1346563,44.L:LT629712.1/1708462-1664035
GCA_900104835.1	Bifidobacterium longum	Bifidobacteriaceae	Actinomycetales	Actinomycetia	Actinobacteriota	Bacteria	isolate	6	3		172.HYP:FNRW01000002.1/552276-621100+FNRW01000005.1/1-103573	10.glnA1:FNRW01000002.1/174063-164436,5.HYP:FNRW01000002.1/481574-476419
GCA_900157055.1	Bifidobacterium longum	Bifidobacteriaceae	Actinomycetales	Actinomycetia	Actinobacteriota	Bacteria	isolate	68	5		66.BetR:FTRF01000009.1/82323-115088+FTRF01000015.1/82936-50166,36.dnaJ:FTRF01000022.1/14967-1+FTRF01000006.1/136074-114915	48.N:FTRF01000003.1/34168-82633,7.AAA_4:FTRF01000004.1/126822-119341,7.A:FTRF01000011.1/9633-16757
GCA_900157095.1	Bifidobacterium longum	Bifidobacteriaceae	Actinomycetales	Actinomycetia	Actinobacteriota	Bacteria	isolate	39	4		44.N:FTRH01000007.1/146445-147587+FTRH01000011.1/1-43011	11.degA|gtfA:FTRH01000001.1/211411-222312,7.AAA_4:FTRH01000003.1/16066-23547,40.dnaJ:FTRH01000007.1/88714-49079
GCA_900157115.1	Bifidobacterium longum	Bifidobacteriaceae	Actinomycetales	Actinomycetia	Actinobacteriota	Bacteria	isolate	88	0
GCA_900157145.1	Bifidobacterium longum	Bifidobacteriaceae	Actinomycetales	Actinomycetia	Actinobacteriota	Bacteria	isolate	82	7		54.L:FTRI01000005.1/101308-130412+FTRI01000018.1/44066-19611,75.Metallophos_2:FTRI01000009.1/10410-67430+FTRI01000033.1/1-17849,65.Methylase_S:FTRI01000012.1/60262-1+FTRI01000004.1/1-4850,7.HYP:FTRI01000013.1/52702-58673+FTRI01000049.1/1-1116,9.degA|gtfA:FTRI01000022.1/30052-36565+FTRI01000010.1/64850-62241,5.dnaJ:FTRI01000046.1/4053-1+FTRI01000013.1/1-1371	50.N:FTRI01000001.1/263839-214264
GCA_900157155.1	Bifidobacterium longum	Bifidobacteriaceae	Actinomycetales	Actinomycetia	Actinobacteriota	Bacteria	isolate	48	6		39.dnaJ:FTRO01000008.1/38726-1+FTRO01000020.1/39180-38447,22.N:FTRO01000008.1/96412-100905+FTRO01000021.1/1-17342,48.Z:FTRO01000018.1/42410-45432+FTRO01000003.1/177962-133452,14.HYP:FTRO01000020.1/9542-1+FTRO01000014.1/76158-71563	7.A:FTRO01000001.1/183265-190432,16.M:FTRO01000016.1/38851-55298
GCA_900157195.1	Bifidobacterium longum	Bifidobacteriaceae	Actinomycetales	Actinomycetia	Actinobacteriota	Bacteria	isolate	97	2		7.HYP:FTRQ01000012.1/2284-1+FTRQ01000010.1/1-4294	5.Methylase_S:FTRQ01000001.1/272111-277433
GCA_900519135.1	Bifidobacterium longum	Bifidobacteriaceae	Actinomycetales	Actinomycetia	Actinobacteriota	Bacteria	isolate	23	3		34.G:ULGZ01000009.1/24438-58352+ULGZ01000010.1/41863-41852	18.M:ULGZ01000001.1/148983-167059,8.AAA_4:ULGZ01000002.1/223187-215563
GCA_900637335.1	Bifidobacterium longum	Bifidobacteriaceae	Actinomycetales	Actinomycetia	Actinobacteriota	Bacteria	isolate	1	3			10.glnA1:LR134369.1/694754-685127,5.HYP:LR134369.1/1002265-997110,173.HYP:LR134369.1/1072967-1245626
GCA_000173435.1	Bifidobacterium pseudocatenulatum	Bifidobacteriaceae	Actinomycetales	Actinomycetia	Actinobacteriota	Bacteria	isolate	36	2		44.cypB:ABXX02000003.1/505625-542302+ABXX02000002.1/1-7471	8.guaA:ABXX02000003.1/113157-105119
GCA_000436815.1	Bifidobacterium pseudocatenulatum	Bifidobacteriaceae	Actinomycetales	Actinomycetia	Actinobacteriota	Bacteria	MAG	123	0
GCA_000708005.1	Bifidobacterium pseudocatenulatum	Bifidobacteriaceae	Actinomycetales	Actinomycetia	Actinobacteriota	Bacteria	isolate	23	3		10.cypB:JEOD01000003.1/6214-1+JEOD01000016.1/362431-358200	15.S:JEOD01000007.1/168130-153628,45.V:JEOD01000016.1/151440-106672
GCA_000741685.1	Bifidobacterium pseudocatenulatum	Bifidobacteriaceae	Actinomycetales	Actinomycetia	Actinobacteriota	Bacteria	isolate	10	2			8.guaA:JGZF01000001.1/325408-317369,44.cypB:JGZF01000001.1/717818-761961
GCA_000771445.1	Bifidobacterium pseudocatenulatum	Bifidobacteriaceae	Actinomycetales	Actinomycetia	Actinobacteriota	Bacteria	isolate	72	2			8.guaA:JDUK01000001.1/107137-99100,44.cypB:JDUK01000001.1/499576-543719
GCA_000940535.1	Bifidobacterium pseudocatenulatum	Bifidobacteriaceae	Actinomycetales	Actinomycetia	Actinobacteriota	Bacteria	isolate	6	3			26.yvbK:CDPW01000001.1/964657-990810,42.cypB:CDPW01000001.1/1393628-1435773,15.S:CDPW01000006.1/46732-32230
GCA_001025215.1	Bifidobacterium pseudocatenulatum	Bifidobacteriaceae	Actinomycetales	Actinomycetia	Actinobacteriota	Bacteria	isolate	1	2			8.guaA:AP012330.1/963140-955103,44.cypB:AP012330.1/1355580-1399723
GCA_001405035.1	Bifidobacterium pseudocatenulatum	Bifidobacteriaceae	Actinomycetales	Actinomycetia	Actinobacteriota	Bacteria	isolate	10	4		39.L:CYZC01000002.1/3064-1+CYZC01000001.1/1103896-1068320	50.P:CYZC01000001.1/967836-1018173,18.M:CYZC01000003.1/121921-140193,40.Glyco_hydro_20:CYZC01000004.1/78739-39104
GCA_001576885.1	Bifidobacterium pseudocatenulatum	Bifidobacteriaceae	Actinomycetales	Actinomycetia	Actinobacteriota	Bacteria	MAG	13	1		38.His_Phos_1|metE:LSUM01000003.1/35811-1+LSUM01000010.1/67616-65349
GCA_001685965.1	Bifidobacterium pseudocatenulatum	Bifidobacteriaceae	Actinomycetales	Actinomycetia	Actinobacteriota	Bacteria	isolate	24	0
GCA_001685985.1	Bifidobacterium pseudocatenulatum	Bifidobacteriaceae	Actinomycetales	Actinomycetia	Actinobacteriota	Bacteria	isolate	43	1			7.HYP:BCXZ01000036.1/304797-297628
GCA_001686005.1	Bifidobacterium pseudocatenulatum	Bifidobacteriaceae	Actinomycetales	Actinomycetia	Actinobacteriota	Bacteria	isolate	72	1			17.M:BCYA01000032.1/47889-30871
GCA_001686025.1	Bifidobacterium pseudocatenulatum	Bifidobacteriaceae	Actinomycetales	Actinomycetia	Actinobacteriota	Bacteria	isolate	86	3		6.L:BCYB01000012.1/3466-1+BCYB01000004.1/165402-163081,7.pbuE:BCYB01000050.1/68852-71844+BCYB01000007.1/65643-61663,9.N:BCYB01000058.1/9203-1+BCYB01000001.1/166615-166556
GCA_001686045.1	Bifidobacterium pseudocatenulatum	Bifidobacteriaceae	Actinomycetales	Actinomycetia	Actinobacteriota	Bacteria	isolate	59	2		41.pbuE:BCYC01000045.1/31259-1+BCYC01000013.1/279638-269517	15.S:BCYC01000008.1/2468-16970
GCA_001686065.1	Bifidobacterium pseudocatenulatum	Bifidobacteriaceae	Actinomycetales	Actinomycetia	Actinobacteriota	Bacteria	isolate	66	4		18.pbuE:BCYD01000060.1/114055-121816+BCYD01000045.1/1-10123,40.His_Phos_1|metE:BCYD01000065.1/17424-1+BCYD01000044.1/1-22347	37.M:BCYD01000029.1/41739-78959,10.S:BCYD01000064.1/2042-12236
GCA_002075945.1	Bifidobacterium pseudocatenulatum	Bifidobacteriaceae	Actinomycetales	Actinomycetia	Actinobacteriota	Bacteria	isolate	15	0
GCA_002271255.1	Bifidobacterium pseudocatenulatum	Bifidobacteriaceae	Actinomycetales	Actinomycetia	Actinobacteriota	Bacteria	isolate	51	1		21.cypB:MNLB01000008.1/17995-1+MNLB01000009.1/1-3336
GCA_003436025.1	Bifidobacterium pseudocatenulatum	Bifidobacteriaceae	Actinomycetales	Actinomycetia	Actinobacteriota	Bacteria	isolate	11	0
GCA_003436105.1	Bifidobacterium pseudocatenulatum	Bifidobacteriaceae	Actinomycetales	Actinomycetia	Actinobacteriota	Bacteria	isolate	24	1			41.HYP:QSOQ01000008.1/36626-77155
GCA_003436315.1	Bifidobacterium pseudocatenulatum	Bifidobacteriaceae	Actinomycetales	Actinomycetia	Actinobacteriota	Bacteria	isolate	10	0
GCA_003436545.1	Bifidobacterium pseudocatenulatum	Bifidobacteriaceae	Actinomycetales	Actinomycetia	Actinobacteriota	Bacteria	isolate	15	1			7.G:QSQA01000006.1/104760-111940
GCA_003436675.1	Bifidobacterium pseudocatenulatum	Bifidobacteriaceae	Actinomycetales	Actinomycetia	Actinobacteriota	Bacteria	isolate	24	1		10.L:QSQG01000011.1/3530-1+QSQG01000006.1/151374-144513
GCA_003436955.1	Bifidobacterium pseudocatenulatum	Bifidobacteriaceae	Actinomycetales	Actinomycetia	Actinobacteriota	Bacteria	isolate	14	2			38.His_Phos_1|metE:QSRI01000001.1/673506-635840,17.M:QSRI01000003.1/41729-58372
GCA_003437075.1	Bifidobacterium pseudocatenulatum	Bifidobacteriaceae	Actinomycetales	Actinomycetia	Actinobacteriota	Bacteria	isolate	17	3		38.His_Phos_1|metE:QSRN01000003.1/37255-1+QSRN01000010.1/1-306	17.M:QSRN01000006.1/50275-67073,12.S:QSRN01000006.1/161137-149451
GCA_003437155.1	Bifidobacterium pseudocatenulatum	Bifidobacteriaceae	Actinomycetales	Actinomycetia	Actinobacteriota	Bacteria	isolate	19	2		48.cypB:QSRR01000006.1/5103-1+QSRR01000003.1/1-42861	17.M:QSRR01000005.1/117233-100435
GCA_003437435.1	Bifidobacterium pseudocatenulatum	Bifidobacteriaceae	Actinomycetales	Actinomycetia	Actinobacteriota	Bacteria	isolate	22	2			40.dnaJ:QSPS01000001.1/190024-149524,41.His_Phos_1|metE:QSPS01000001.1/353033-312250
GCA_003437825.1	Bifidobacterium pseudocatenulatum	Bifidobacteriaceae	Actinomycetales	Actinomycetia	Actinobacteriota	Bacteria	isolate	6	1			37.His_Phos_1|metE:QSSK01000001.1/686266-648873
GCA_003437835.1	Bifidobacterium pseudocatenulatum	Bifidobacteriaceae	Actinomycetales	Actinomycetia	Actinobacteriota	Bacteria	isolate	13	1			38.His_Phos_1|metE:QSSM01000001.1/111423-149226
GCA_003438015.1	Bifidobacterium pseudocatenulatum	Bifidobacteriaceae	Actinomycetales	Actinomycetia	Actinobacteriota	Bacteria	isolate	22	2			7.HYP:QSSY01000001.1/376329-369161,16.M:QSSY01000002.1/126206-110108
GCA_003438405.1	Bifidobacterium pseudocatenulatum	Bifidobacteriaceae	Actinomycetales	Actinomycetia	Actinobacteriota	Bacteria	isolate	16	1			41.dnaJ:QSUK01000002.1/356219-396781
GCA_003439655.1	Bifidobacterium pseudocatenulatum	Bifidobacteriaceae	Actinomycetales	Actinomycetia	Actinobacteriota	Bacteria	isolate	13	5		93.HYP:QSWD01000002.1/408572-459309+QSWD01000003.1/1-42643,42.V:QSWD01000003.1/393983-397003+QSWD01000005.1/151630-112193	6.guaA:QSWD01000002.1/114890-109227,38.His_Phos_1|metE:QSWD01000002.1/211231-249615,17.M:QSWD01000007.1/107609-90972
GCA_003458965.1	Bifidobacterium pseudocatenulatum	Bifidobacteriaceae	Actinomycetales	Actinomycetia	Actinobacteriota	Bacteria	isolate	11	1			40.dnaJ:QRTZ01000001.1/496116-536605
GCA_003459475.1	Bifidobacterium pseudocatenulatum	Bifidobacteriaceae	Actinomycetales	Actinomycetia	Actinobacteriota	Bacteria	isolate	11	1			9.dagK|bglG:QRWB01000002.1/150266-159146
GCA_003459865.1	Bifidobacterium pseudocatenulatum	Bifidobacteriaceae	Actinomycetales	Actinomycetia	Actinobacteriota	Bacteria	isolate	31	4		44.V:QRXC01000003.1/8344-1+QRXC01000015.1/1-35348,30.HYP:QRXC01000007.1/89791-113965+QRXC01000008.1/1-5378	38.metE:QRXC01000001.1/420928-459296,17.M:QRXC01000005.1/41658-58289
GCA_003460425.1	Bifidobacterium pseudocatenulatum	Bifidobacteriaceae	Actinomycetales	Actinomycetia	Actinobacteriota	Bacteria	isolate	16	0
GCA_003463265.1	Bifidobacterium pseudocatenulatum	Bifidobacteriaceae	Actinomycetales	Actinomycetia	Actinobacteriota	Bacteria	isolate	27	2		73.HYP:QSCZ01000007.1/133113-137610+QSCZ01000001.1/1-68236	9.dagK|bglG:QSCZ01000002.1/165331-156454
GCA_003463425.1	Bifidobacterium pseudocatenulatum	Bifidobacteriaceae	Actinomycetales	Actinomycetia	Actinobacteriota	Bacteria	isolate	18	2			101.HYP:QSCX01000001.1/279261-380640,9.dagK|bglG:QSCX01000002.1/150299-159179
GCA_003463455.1	Bifidobacterium pseudocatenulatum	Bifidobacteriaceae	Actinomycetales	Actinomycetia	Actinobacteriota	Bacteria	isolate	20	2		77.HYP:QSDA01000008.1/4608-1+QSDA01000001.1/1-72203	9.dagK|bglG:QSDA01000002.1/85228-94108
GCA_003463505.1	Bifidobacterium pseudocatenulatum	Bifidobacteriaceae	Actinomycetales	Actinomycetia	Actinobacteriota	Bacteria	isolate	15	3		92.HYP:QSDF01000003.1/4591-1+QSDF01000002.1/1-86933	9.dagK|bglG:QSDF01000001.1/150266-159146,36.M:QSDF01000005.1/130905-94792
GCA_003463615.1	Bifidobacterium pseudocatenulatum	Bifidobacteriaceae	Actinomycetales	Actinomycetia	Actinobacteriota	Bacteria	isolate	57	2		30.HYP:QSDK01000019.1/23595-23638+QSDK01000018.1/1-30349,8.RusA:QSDK01000025.1/7529-14479+QSDK01000019.1/1-1151
GCA_003464925.1	Bifidobacterium pseudocatenulatum	Bifidobacteriaceae	Actinomycetales	Actinomycetia	Actinobacteriota	Bacteria	isolate	14	1			7.dhbF:QSAC01000001.1/249908-256440
GCA_003465065.1	Bifidobacterium pseudocatenulatum	Bifidobacteriaceae	Actinomycetales	Actinomycetia	Actinobacteriota	Bacteria	isolate	16	1			7.dhbF:QSAK01000001.1/205182-198650
GCA_003465135.1	Bifidobacterium pseudocatenulatum	Bifidobacteriaceae	Actinomycetales	Actinomycetia	Actinobacteriota	Bacteria	isolate	9	1			15.S:QSAP01000005.1/145461-130959
GCA_003465385.1	Bifidobacterium pseudocatenulatum	Bifidobacteriaceae	Actinomycetales	Actinomycetia	Actinobacteriota	Bacteria	isolate	16	1			7.dhbF:QSAD01000001.1/205294-198762
GCA_003465775.1	Bifidobacterium pseudocatenulatum	Bifidobacteriaceae	Actinomycetales	Actinomycetia	Actinobacteriota	Bacteria	isolate	18	5		41.HTH_19:QSBP01000003.1/360539-394890+QSBP01000002.1/504117-497077	8.A:QSBP01000001.1/51852-43694,7.V:QSBP01000002.1/104172-97266,45.cypB:QSBP01000002.1/360657-315259,10.Relaxase:QSBP01000008.1/849-11222
GCA_003466105.1	Bifidobacterium pseudocatenulatum	Bifidobacteriaceae	Actinomycetales	Actinomycetia	Actinobacteriota	Bacteria	isolate	16	1			8.A:QSBW01000001.1/572169-564245
GCA_003467065.1	Bifidobacterium pseudocatenulatum	Bifidobacteriaceae	Actinomycetales	Actinomycetia	Actinobacteriota	Bacteria	isolate	7	1			50.cypB:QSFQ01000001.1/518932-468703
GCA_003467515.1	Bifidobacterium pseudocatenulatum	Bifidobacteriaceae	Actinomycetales	Actinomycetia	Actinobacteriota	Bacteria	isolate	12	0
GCA_003467755.1	Bifidobacterium pseudocatenulatum	Bifidobacteriaceae	Actinomycetales	Actinomycetia	Actinobacteriota	Bacteria	isolate	18	2			25.2-Hacid_dh_C:QSHR01000001.1/58831-83494,17.M:QSHR01000010.1/42073-59527
GCA_003467785.1	Bifidobacterium pseudocatenulatum	Bifidobacteriaceae	Actinomycetales	Actinomycetia	Actinobacteriota	Bacteria	isolate	17	2			25.2-Hacid_dh_C:QSHV01000001.1/58837-83499,17.M:QSHV01000010.1/26883-9476
GCA_003468555.1	Bifidobacterium pseudocatenulatum	Bifidobacteriaceae	Actinomycetales	Actinomycetia	Actinobacteriota	Bacteria	isolate	13	2		38.P:QSIM01000004.1/32288-1+QSIM01000001.1/724830-719605	56.L:QSIM01000004.1/100199-44596
GCA_003470125.1	Bifidobacterium pseudocatenulatum	Bifidobacteriaceae	Actinomycetales	Actinomycetia	Actinobacteriota	Bacteria	isolate	13	2			15.S:QSLD01000005.1/1957-16459,17.M:QSLD01000005.1/117643-101052
GCA_003470545.1	Bifidobacterium pseudocatenulatum	Bifidobacteriaceae	Actinomycetales	Actinomycetia	Actinobacteriota	Bacteria	isolate	26	1			11.V:QRJC01000004.1/29533-18236
GCA_003471295.1	Bifidobacterium pseudocatenulatum	Bifidobacteriaceae	Actinomycetales	Actinomycetia	Actinobacteriota	Bacteria	isolate	18	1		41.dnaJ:QRIU01000002.1/298625-305039+QRIU01000001.1/1-34173
GCA_003471325.1	Bifidobacterium pseudocatenulatum	Bifidobacteriaceae	Actinomycetales	Actinomycetia	Actinobacteriota	Bacteria	isolate	13	3		19.L:QRIV01000007.1/3502-1+QRIV01000001.1/1-15554	38.His_Phos_1|metE:QRIV01000001.1/135317-173601,37.M:QRIV01000004.1/136130-98973
GCA_003471415.1	Bifidobacterium pseudocatenulatum	Bifidobacteriaceae	Actinomycetales	Actinomycetia	Actinobacteriota	Bacteria	isolate	13	3		25.L:QRJB01000007.1/9306-1+QRJB01000001.1/786466-770766	38.His_Phos_1|metE:QRJB01000001.1/650942-612598,37.M:QRJB01000004.1/136404-99247
GCA_003471505.1	Bifidobacterium pseudocatenulatum	Bifidobacteriaceae	Actinomycetales	Actinomycetia	Actinobacteriota	Bacteria	isolate	9	2			14.glnA1:QRJG01000001.1/602132-616174,14.guaA:QRJG01000001.1/926052-939596
GCA_003472415.1	Bifidobacterium pseudocatenulatum	Bifidobacteriaceae	Actinomycetales	Actinomycetia	Actinobacteriota	Bacteria	isolate	18	2			101.V:QRLX01000001.1/317305-418327,19.glnA1:QRLX01000001.1/541687-522453
GCA_003472545.1	Bifidobacterium pseudocatenulatum	Bifidobacteriaceae	Actinomycetales	Actinomycetia	Actinobacteriota	Bacteria	isolate	16	1		40.dnaJ:QRMD01000003.1/306891-312584+QRMD01000002.1/527803-493645
GCA_003472575.1	Bifidobacterium pseudocatenulatum	Bifidobacteriaceae	Actinomycetales	Actinomycetia	Actinobacteriota	Bacteria	isolate	13	1			41.dnaJ:QRMF01000001.1/534256-493730
GCA_003472685.1	Bifidobacterium pseudocatenulatum	Bifidobacteriaceae	Actinomycetales	Actinomycetia	Actinobacteriota	Bacteria	isolate	21	0
GCA_003472725.1	Bifidobacterium pseudocatenulatum	Bifidobacteriaceae	Actinomycetales	Actinomycetia	Actinobacteriota	Bacteria	isolate	24	0
GCA_003473025.1	Bifidobacterium pseudocatenulatum	Bifidobacteriaceae	Actinomycetales	Actinomycetia	Actinobacteriota	Bacteria	isolate	16	2		41.dnaJ:QRLC01000003.1/6439-1+QRLC01000002.1/527915-493750	14.S:QRLC01000006.1/1964-16463
GCA_003473115.1	Bifidobacterium pseudocatenulatum	Bifidobacteriaceae	Actinomycetales	Actinomycetia	Actinobacteriota	Bacteria	isolate	14	2		40.dnaJ:QRLG01000003.1/5693-1+QRLG01000001.1/658667-624502	14.S:QRLG01000006.1/143786-129287
GCA_003474015.1	Bifidobacterium pseudocatenulatum	Bifidobacteriaceae	Actinomycetales	Actinomycetia	Actinobacteriota	Bacteria	isolate	22	1			38.P:QRNL01000002.1/163243-125714
GCA_003474525.1	Bifidobacterium pseudocatenulatum	Bifidobacteriaceae	Actinomycetales	Actinomycetia	Actinobacteriota	Bacteria	isolate	22	1		47.N:QRNZ01000006.1/151741-167847+QRNZ01000003.1/1-31020
GCA_003474835.1	Bifidobacterium pseudocatenulatum	Bifidobacteriaceae	Actinomycetales	Actinomycetia	Actinobacteriota	Bacteria	isolate	18	4		65.N:QRPH01000004.1/56240-1+QRPH01000006.1/142125-133094	18.M:QRPH01000003.1/41733-59251,6.guaA:QRPH01000004.1/178343-184006,36.P:QRPH01000004.1/221672-186030
GCA_003952825.1	Bifidobacterium pseudocatenulatum	Bifidobacteriaceae	Actinomycetales	Actinomycetia	Actinobacteriota	Bacteria	isolate	1	2			38.P:CP025199.1/935627-973168,12.S:CP025199.1/1978938-1967252
GCA_004167565.1	Bifidobacterium pseudocatenulatum	Bifidobacteriaceae	Actinomycetales	Actinomycetia	Actinobacteriota	Bacteria	isolate	6	1			7.HYP:RCXS01000001.1/1431653-1424485
GCA_005844335.1	Bifidobacterium pseudocatenulatum	Bifidobacteriaceae	Actinomycetales	Actinomycetia	Actinobacteriota	Bacteria	isolate	17	0
GCA_006828885.1	Bifidobacterium pseudocatenulatum	Bifidobacteriaceae	Actinomycetales	Actinomycetia	Actinobacteriota	Bacteria	isolate	5	2			12.P:BJLC01000001.1/1603735-1615989,44.cypB:BJLC01000001.1/2013292-2057211
GCA_008672315.1	Bifidobacterium pseudocatenulatum	Bifidobacteriaceae	Actinomycetales	Actinomycetia	Actinobacteriota	Bacteria	MAG	32	1			55.cypB:RPWP01000003.1/81221-26145
GCA_008672455.1	Bifidobacterium pseudocatenulatum	Bifidobacteriaceae	Actinomycetales	Actinomycetia	Actinobacteriota	Bacteria	MAG	35	1			55.cypB:RPWJ01000030.1/81221-26145
GCA_008672675.1	Bifidobacterium pseudocatenulatum	Bifidobacteriaceae	Actinomycetales	Actinomycetia	Actinobacteriota	Bacteria	MAG	35	1			55.cypB:RPVY01000024.1/81221-26145
GCA_008679875.1	Bifidobacterium pseudocatenulatum	Bifidobacteriaceae	Actinomycetales	Actinomycetia	Actinobacteriota	Bacteria	MAG	7	0
GCA_008680165.1	Bifidobacterium pseudocatenulatum	Bifidobacteriaceae	Actinomycetales	Actinomycetia	Actinobacteriota	Bacteria	MAG	1	1			17.M:NALU01000001.1/122228-105119
GCA_008680605.1	Bifidobacterium pseudocatenulatum	Bifidobacteriaceae	Actinomycetales	Actinomycetia	Actinobacteriota	Bacteria	MAG	4	4			6.V:NAKX01000003.1/28703-22291,18.glnA1:NAKX01000003.1/331782-349713,39.P:NAKX01000003.1/698384-659572,15.S:NAKX01000004.1/418489-403987
GCA_011008535.1	Bifidobacterium pseudocatenulatum	Bifidobacteriaceae	Actinomycetales	Actinomycetia	Actinobacteriota	Bacteria	isolate	58	3		51.cypB:QCZO01000011.1/280676-291164+QCZO01000001.1/1-40270	10.V:QCZO01000001.1/236294-246400,27.glnA1:QCZO01000011.1/213243-186570
GCA_902167535.1	Bifidobacterium pseudocatenulatum	Bifidobacteriaceae	Actinomycetales	Actinomycetia	Actinobacteriota	Bacteria	isolate	16	3		48.N:CABHOD010000003.1/10949-1+CABHOD010000008.1/1-37040	8.V:CABHOD010000004.1/216968-224912,7.cas2b|CRISPRCRISPR:CABHOD010000004.1/254515-247633
GCA_902399845.1	Bifidobacterium pseudocatenulatum	Bifidobacteriaceae	Actinomycetales	Actinomycetia	Actinobacteriota	Bacteria	isolate	6	2			47.cypB:CABOGF010000001.1/355047-307793,37.His_Phos_1|metE:CABOGF010000001.1/686266-648873
GCA_902505395.1	Bifidobacterium pseudocatenulatum	Bifidobacteriaceae	Actinomycetales	Actinomycetia	Actinobacteriota	Bacteria	isolate	8	4			43.His_Phos_1|metE:CABWJZ010000001.1/168657-125352,11.HYP:CABWJZ010000001.1/1203417-1214116,50.cypB:CABWJZ010000002.1/171594-222015,17.M:CABWJZ010000003.1/221709-238888
GCA_902505405.1	Bifidobacterium pseudocatenulatum	Bifidobacteriaceae	Actinomycetales	Actinomycetia	Actinobacteriota	Bacteria	isolate	8	4			43.His_Phos_1|metE:CABWJX010000001.1/168658-125353,11.HYP:CABWJX010000001.1/1203336-1214035,50.cypB:CABWJX010000002.1/171593-222014,17.M:CABWJX010000003.1/221691-238870
GCA_902505415.1	Bifidobacterium pseudocatenulatum	Bifidobacteriaceae	Actinomycetales	Actinomycetia	Actinobacteriota	Bacteria	isolate	10	5		11.HYP:CABWJV010000006.1/100396-108137+CABWJV010000007.1/1-3074	43.His_Phos_1|metE:CABWJV010000001.1/168665-125360,40.nrdE:CABWJV010000001.1/241034-201125,50.cypB:CABWJV010000003.1/171595-222016,17.M:CABWJV010000004.1/221694-238873
GCA_902505425.1	Bifidobacterium pseudocatenulatum	Bifidobacteriaceae	Actinomycetales	Actinomycetia	Actinobacteriota	Bacteria	isolate	7	4			43.His_Phos_1|metE:CABWJW010000001.1/168657-125352,11.HYP:CABWJW010000001.1/1203336-1214035,50.cypB:CABWJW010000002.1/171593-222014,17.M:CABWJW010000003.1/111869-94690
GCA_000771405.1	Bifidobacterium pullorum	Bifidobacteriaceae	Actinomycetales	Actinomycetia	Actinobacteriota	Bacteria	isolate	38	0
GCA_014634885.1	Bifidobacterium pullorum	Bifidobacteriaceae	Actinomycetales	Actinomycetia	Actinobacteriota	Bacteria	isolate	28	0
GCA_900552615.1	Bifidobacterium pullorum	Bifidobacteriaceae	Actinomycetales	Actinomycetia	Actinobacteriota	Bacteria	MAG	164	0
GCA_000687635.1	Bifidobacterium ruminantium	Bifidobacteriaceae	Actinomycetales	Actinomycetia	Actinobacteriota	Bacteria	isolate	43	3		39.V:JHWQ01000002.1/280702-282970+JHWQ01000014.1/53215-16878	37.ychF:JHWQ01000001.1/26530-63378,8.M:JHWQ01000010.1/16445-8746
GCA_000741365.1	Bifidobacterium ruminantium	Bifidobacteriaceae	Actinomycetales	Actinomycetia	Actinobacteriota	Bacteria	isolate	23	3		39.V:JGZL01000003.1/338403-376949+JGZL01000009.1/1-386,16.ychF:JGZL01000008.1/16296-1+JGZL01000023.1/11263-11146	8.M:JGZL01000015.1/66510-74209
GCA_000770925.1	Bifidobacterium ruminantium	Bifidobacteriaceae	Actinomycetales	Actinomycetia	Actinobacteriota	Bacteria	isolate	67	2		19.ychF:JDTK01000007.1/44861-53236+JDTK01000027.1/1-10929	8.M:JDTK01000005.1/81466-73767
GCA_902781375.1	Bifidobacterium ruminantium	Bifidobacteriaceae	Actinomycetales	Actinomycetia	Actinobacteriota	Bacteria	MAG	33	0
GCA_002742425.1	Bifidobacterium sp002742445	Bifidobacteriaceae	Actinomycetales	Actinomycetia	Actinobacteriota	Bacteria	isolate	8	1		36.M:NJNP01000004.1/197729-215547+NJNP01000006.1/1-18199
GCA_002742445.1	Bifidobacterium sp002742445	Bifidobacteriaceae	Actinomycetales	Actinomycetia	Actinobacteriota	Bacteria	isolate	12	1			18.HYP:NJNQ01000005.1/115068-97024
GCA_900543735.1	Bifidobacterium sp002742445	Bifidobacteriaceae	Actinomycetales	Actinomycetia	Actinobacteriota	Bacteria	MAG	39	1		24.glnA1:UQSU01000015.1/17251-1+UQSU01000003.1/1-7082
GCA_901212515.1	Bifidobacterium sp002742445	Bifidobacteriaceae	Actinomycetales	Actinomycetia	Actinobacteriota	Bacteria	isolate	28	2		64.HTH_3:CAAKOA010000016.1/37133-1+CAAKOA010000019.1/1-26485	18.HYP:CAAKOA010000016.1/40876-58939
GCA_902167655.1	Bifidobacterium sp002742445	Bifidobacteriaceae	Actinomycetales	Actinomycetia	Actinobacteriota	Bacteria	isolate	36	3		29.HYP:CABHMW010000002.1/17068-1+CABHMW010000008.1/1-11951,33.V:CABHMW010000032.1/29537-1+CABHMW010000035.1/83444-80201	8.A:CABHMW010000033.1/69100-77057
GCA_902167905.1	Bifidobacterium sp002742445	Bifidobacteriaceae	Actinomycetales	Actinomycetia	Actinobacteriota	Bacteria	isolate	75	3		27.HYP:CABHNV010000027.1/14977-1+CABHNV010000063.1/59084-47104,33.V:CABHNV010000042.1/29537-1+CABHNV010000074.1/83656-80244	8.A:CABHNV010000030.1/2125-10082
GCA_902167925.1	Bifidobacterium sp002742445	Bifidobacteriaceae	Actinomycetales	Actinomycetia	Actinobacteriota	Bacteria	isolate	102	5		17.glnA1:CABHNQ010000003.1/68598-79230+CABHNQ010000051.1/1-6680,41.V:CABHNQ010000100.1/19943-21378+CABHNQ010000057.1/1-39954	8.M:CABHNQ010000021.1/12082-4448,12.yihS:CABHNQ010000034.1/38680-50406,9.ychF:CABHNQ010000041.1/31835-40780
GCA_009727065.1	Bifidobacterium sp900551485	Bifidobacteriaceae	Actinomycetales	Actinomycetia	Actinobacteriota	Bacteria	isolate	22	1		29.V:WNLP01000001.1/544834-573196+WNLP01000008.1/1-1061
GCA_900551485.1	Bifidobacterium sp900551485	Bifidobacteriaceae	Actinomycetales	Actinomycetia	Actinobacteriota	Bacteria	MAG	132	1		30.V:URWF01000097.1/3125-4559+URWF01000006.1/52898-24629
GCA_000025205.1	Bifidobacterium vaginale_G	Bifidobacteriaceae	Actinomycetales	Actinomycetia	Actinobacteriota	Bacteria	isolate	1	3			7.tRNA_U5-meth_tr:CP001849.1/540343-547033,14.R:CP001849.1/996713-983088,39.A:CP001849.1/1137230-1097779
GCA_000176475.1	Bifidobacterium vaginale_G	Bifidobacteriaceae	Actinomycetales	Actinomycetia	Actinobacteriota	Bacteria	isolate	117	1			54.tRNA_U5-meth_tr:ADAM01000002.1/79876-25439
GCA_000176495.1	Bifidobacterium vaginale_G	Bifidobacteriaceae	Actinomycetales	Actinomycetia	Actinobacteriota	Bacteria	isolate	94	3		46.tRNA_U5-meth_tr:ADAN01000005.1/604441-610740+ADAN01000092.1/1-39361	11.M:ADAN01000005.1/197766-186687,31.M:ADAN01000005.1/537313-568620
GCA_000263575.1	Bifidobacterium vaginale_G	Bifidobacteriaceae	Actinomycetales	Actinomycetia	Actinobacteriota	Bacteria	isolate	14	1			6.S:ADEP01000005.1/64272-58742
GCA_001641215.1	Bifidobacterium vaginale_G	Bifidobacteriaceae	Actinomycetales	Actinomycetia	Actinobacteriota	Bacteria	isolate	183	1		34.HYP:LXJL01000075.1/1206-1+LXJL01000047.1/37055-4741
GCA_001660745.1	Bifidobacterium vaginale_G	Bifidobacteriaceae	Actinomycetales	Actinomycetia	Actinobacteriota	Bacteria	isolate	175	0
GCA_001953155.1	Bifidobacterium vaginale_G	Bifidobacteriaceae	Actinomycetales	Actinomycetia	Actinobacteriota	Bacteria	isolate	1	4			35.K:CP019058.1/118547-83062,11.M:CP019058.1/207142-196064,56.tRNA_U5-meth_tr:CP019058.1/589472-645713,35.Z:CP019058.1/1352013-1387249
GCA_002861125.1	Bifidobacterium vaginale_G	Bifidobacteriaceae	Actinomycetales	Actinomycetia	Actinobacteriota	Bacteria	isolate	4	2			8.P:PKHC01000001.1/449489-441816,14.RNaseP_bact_a|lrtA:PKHC01000001.1/792497-806120
GCA_002861145.1	Bifidobacterium vaginale_G	Bifidobacteriaceae	Actinomycetales	Actinomycetia	Actinobacteriota	Bacteria	isolate	4	2			8.P:PKHB01000001.1/449504-441831,14.RNaseP_bact_a|lrtA:PKHB01000001.1/792170-805793
GCA_002862065.1	Bifidobacterium vaginale_G	Bifidobacteriaceae	Actinomycetales	Actinomycetia	Actinobacteriota	Bacteria	isolate	6	2			34.Z:PKJN01000001.1/244907-210620,14.HYP:PKJN01000001.1/861193-847567
GCA_002871635.1	Bifidobacterium vaginale_G	Bifidobacteriaceae	Actinomycetales	Actinomycetia	Actinobacteriota	Bacteria	isolate	5	1			11.M:PNGY01000001.1/941300-952379
GCA_002884795.1	Bifidobacterium vaginale_G	Bifidobacteriaceae	Actinomycetales	Actinomycetia	Actinobacteriota	Bacteria	isolate	4	3			27.HYP:PNGW01000001.1/276234-303531,11.M:PNGW01000001.1/1103708-1092629,14.tRNA_U5-meth_tr:PNGW01000001.1/1486917-1500957
GCA_002884855.1	Bifidobacterium vaginale_G	Bifidobacteriaceae	Actinomycetales	Actinomycetia	Actinobacteriota	Bacteria	isolate	4	0
GCA_002884875.1	Bifidobacterium vaginale_G	Bifidobacteriaceae	Actinomycetales	Actinomycetia	Actinobacteriota	Bacteria	isolate	4	0
GCA_002894125.1	Bifidobacterium vaginale_G	Bifidobacteriaceae	Actinomycetales	Actinomycetia	Actinobacteriota	Bacteria	isolate	10	3		53.S-Int:NBMX01000005.1/37023-1+NBMX01000006.1/35288-19291	11.M:NBMX01000001.1/201749-190671,14.tRNA_U5-meth_tr:NBMX01000002.1/292655-306695
GCA_003293675.1	Bifidobacterium vaginale_G	Bifidobacteriaceae	Actinomycetales	Actinomycetia	Actinobacteriota	Bacteria	isolate	1	2			54.tRNA_U5-meth_tr:CP029984.1/283455-337086,14.HYP:CP029984.1/351335-364959
GCA_003397635.1	Bifidobacterium vaginale_G	Bifidobacteriaceae	Actinomycetales	Actinomycetia	Actinobacteriota	Bacteria	isolate	3	1			7.G:QJUW01000001.1/1296234-1288983
GCA_003397705.1	Bifidobacterium vaginale_G	Bifidobacteriaceae	Actinomycetales	Actinomycetia	Actinobacteriota	Bacteria	isolate	9	2		175.0:QJVB01000006.1/434-63737+QJVB01000003.1/1-111694	11.M:QJVB01000001.1/193960-182886
GCA_003397745.1	Bifidobacterium vaginale_G	Bifidobacteriaceae	Actinomycetales	Actinomycetia	Actinobacteriota	Bacteria	isolate	3	1			11.M:QJVA01000001.1/1281932-1293011
GCA_003408815.1	Bifidobacterium vaginale_G	Bifidobacteriaceae	Actinomycetales	Actinomycetia	Actinobacteriota	Bacteria	isolate	6	3			35.Z:LSLF01000001.1/467171-432125,23.HYP:LSLF01000001.1/853126-830002,11.M:LSLF01000001.1/1544778-1555855
GCA_003426415.1	Bifidobacterium vaginale_G	Bifidobacteriaceae	Actinomycetales	Actinomycetia	Actinobacteriota	Bacteria	isolate	13	0
GCA_003426465.1	Bifidobacterium vaginale_G	Bifidobacteriaceae	Actinomycetales	Actinomycetia	Actinobacteriota	Bacteria	isolate	12	0
GCA_003426475.1	Bifidobacterium vaginale_G	Bifidobacteriaceae	Actinomycetales	Actinomycetia	Actinobacteriota	Bacteria	isolate	10	1			14.M:NNRX01000004.1/63274-48832
GCA_003426505.1	Bifidobacterium vaginale_G	Bifidobacteriaceae	Actinomycetales	Actinomycetia	Actinobacteriota	Bacteria	isolate	15	0
GCA_003585695.1	Bifidobacterium vaginale_G	Bifidobacteriaceae	Actinomycetales	Actinomycetia	Actinobacteriota	Bacteria	isolate	17	1			14.M:NQOO01000001.1/218371-204517
GCA_003585715.1	Bifidobacterium vaginale_G	Bifidobacteriaceae	Actinomycetales	Actinomycetia	Actinobacteriota	Bacteria	isolate	6	1			38.miaA|Flg_new:NQOQ01000001.1/729979-692206
GCA_003585865.1	Bifidobacterium vaginale_G	Bifidobacteriaceae	Actinomycetales	Actinomycetia	Actinobacteriota	Bacteria	isolate	8	1			9.G:NQOR01000006.1/10967-2188
GCA_013315125.1	Bifidobacterium vaginale_G	Bifidobacteriaceae	Actinomycetales	Actinomycetia	Actinobacteriota	Bacteria	isolate	12	0
GCA_013315135.1	Bifidobacterium vaginale_G	Bifidobacteriaceae	Actinomycetales	Actinomycetia	Actinobacteriota	Bacteria	isolate	1	0
GCA_013315145.1	Bifidobacterium vaginale_G	Bifidobacteriaceae	Actinomycetales	Actinomycetia	Actinobacteriota	Bacteria	isolate	5	2			26.HYP:JABUHD010000001.1/629253-654985,11.M:JABUHD010000001.1/1037541-1048621
GCA_013315195.1	Bifidobacterium vaginale_G	Bifidobacteriaceae	Actinomycetales	Actinomycetia	Actinobacteriota	Bacteria	isolate	4	0
GCA_013315215.1	Bifidobacterium vaginale_G	Bifidobacteriaceae	Actinomycetales	Actinomycetia	Actinobacteriota	Bacteria	isolate	5	1			11.M:JABUHA010000001.1/195688-184609
GCA_013315255.1	Bifidobacterium vaginale_G	Bifidobacteriaceae	Actinomycetales	Actinomycetia	Actinobacteriota	Bacteria	isolate	12	0
GCA_902373565.1	Bifidobacterium vaginale_G	Bifidobacteriaceae	Actinomycetales	Actinomycetia	Actinobacteriota	Bacteria	MAG	37	4		29.Peptidase_M23:CABKMS010000004.1/115294-124198+CABKMS010000009.1/1-20142,120.pepPI|znuC:CABKMS010000007.1/34822-67490+CABKMS010000002.1/1-86936,31.miaA|Flg_new:CABKMS010000013.1/3506-1+CABKMS010000010.1/50363-23127	11.M:CABKMS010000001.1/53202-42125
GCA_002259715.1	Pseudoscardovia suis	Bifidobacteriaceae	Actinomycetales	Actinomycetia	Actinobacteriota	Bacteria	isolate	26	0
GCA_002797875.1	Pseudoscardovia suis	Bifidobacteriaceae	Actinomycetales	Actinomycetia	Actinobacteriota	Bacteria	isolate	19	0
GCA_902760825.1	Pseudoscardovia suis	Bifidobacteriaceae	Actinomycetales	Actinomycetia	Actinobacteriota	Bacteria	MAG	115	1		18.HYP:CACWHV010000020.1/7350-1+CACWHV010000048.1/1-10877
GCA_902769435.1	Pseudoscardovia suis	Bifidobacteriaceae	Actinomycetales	Actinomycetia	Actinobacteriota	Bacteria	MAG	68	0
GCA_902784135.1	Pseudoscardovia suis	Bifidobacteriaceae	Actinomycetales	Actinomycetia	Actinobacteriota	Bacteria	MAG	151	0
GCA_902796715.1	Pseudoscardovia suis	Bifidobacteriaceae	Actinomycetales	Actinomycetia	Actinobacteriota	Bacteria	MAG	213	1		42.R:CADBPY010000015.1/19914-1+CADBPY010000080.1/27276-5147
GCA_902802315.1	Pseudoscardovia suis	Bifidobacteriaceae	Actinomycetales	Actinomycetia	Actinobacteriota	Bacteria	MAG	60	0
GCA_000269605.1	Scardovia wiggsiae	Bifidobacteriaceae	Actinomycetales	Actinomycetia	Actinobacteriota	Bacteria	isolate	1	0
GCA_000275805.1	Scardovia wiggsiae	Bifidobacteriaceae	Actinomycetales	Actinomycetia	Actinobacteriota	Bacteria	isolate	2	0
GCA_902373505.1	Scardovia wiggsiae	Bifidobacteriaceae	Actinomycetales	Actinomycetia	Actinobacteriota	Bacteria	MAG	17	1			8.M:CABKMK010000005.1/107332-115315
GCA_003522405.1	Brevibacterium antiquum	Brevibacteriaceae	Actinomycetales	Actinomycetia	Actinobacteriota	Bacteria	MAG	60	3		41.R:DPFM01000021.1/35536-1+DPFM01000020.1/23555-18512	8.HYP:DPFM01000030.1/55542-48029,9.Y:DPFM01000037.1/47464-56460
GCA_900169145.1	Brevibacterium antiquum	Brevibacteriaceae	Actinomycetales	Actinomycetia	Actinobacteriota	Bacteria	isolate	49	3		41.R:FXZD01000007.1/196720-232453+FXZD01000020.1/1-5150	9.Y:FXZD01000003.1/353802-362798,8.HYP:FXZD01000007.1/63923-71436
GCA_900169215.1	Brevibacterium antiquum	Brevibacteriaceae	Actinomycetales	Actinomycetia	Actinobacteriota	Bacteria	isolate	59	2		30.ylmA:FXZE01000005.1/11445-1+FXZE01000011.1/119441-100857	38.T:FXZE01000003.1/299667-337476
GCA_000314575.1	Brevibacterium casei	Brevibacteriaceae	Actinomycetales	Actinomycetia	Actinobacteriota	Bacteria	isolate	43	2			20.ychF:AMSP01000001.1/266657-286291,11.Bac_luciferase:AMSP01000001.1/609892-620399
GCA_001619685.1	Brevibacterium casei	Brevibacteriaceae	Actinomycetales	Actinomycetia	Actinobacteriota	Bacteria	isolate	88	3		52.ABC_tran:LQQR01000030.1/25184-1+LQQR01000011.1/1-27078	9.Y:LQQR01000009.1/47022-37669,49.T:LQQR01000020.1/27235-75748
GCA_002276605.1	Brevibacterium casei	Brevibacteriaceae	Actinomycetales	Actinomycetia	Actinobacteriota	Bacteria	isolate	315	3		37.comM:NCWY01000006.1/21151-1+NCWY01000011.1/1-15507,72.A:NCWY01000012.1/99820-121522+NCWY01000017.1/55673-5444	11.Bac_luciferase:NCWY01000005.1/259963-270977
GCA_002339175.1	Brevibacterium casei	Brevibacteriaceae	Actinomycetales	Actinomycetia	Actinobacteriota	Bacteria	MAG	59	5		55.rve:DDJN01000045.1/87255-87266+DDJN01000010.1/57472-2156,17.ABC_tran:DDJN01000050.1/22060-26523+DDJN01000049.1/49922-37170,45.A:DDJN01000051.1/44175-1+DDJN01000034.1/15099-13824	41.K:DDJN01000003.1/15075-56299,11.Bac_luciferase:DDJN01000058.1/13507-24015
GCA_002476965.1	Brevibacterium casei	Brevibacteriaceae	Actinomycetales	Actinomycetia	Actinobacteriota	Bacteria	MAG	194	2		11.G:DLNH01000005.1/27193-29601+DLNH01000086.1/1-8673,67.nrdF2:DLNH01000114.1/21006-1+DLNH01000060.1/63537-17651
GCA_003574555.1	Brevibacterium casei	Brevibacteriaceae	Actinomycetales	Actinomycetia	Actinobacteriota	Bacteria	isolate	60	4		52.A:QNGF01000007.1/86383-137079+QNGF01000038.1/14630-13302,61.Tnp_51_1:QNGF01000018.1/39-1+QNGF01000022.1/1-61089,53.ABC_tran:QNGF01000021.1/34685-67127+QNGF01000009.1/1-20346	10.GSPII_E:QNGF01000021.1/3977-13667
GCA_007681105.1	Brevibacterium casei	Brevibacteriaceae	Actinomycetales	Actinomycetia	Actinobacteriota	Bacteria	isolate	596	4		111.HYP:VEKE01000008.1/47308-157573+VEKE01000084.1/1-237,57.nrdF2:VEKE01000021.1/11020-1+VEKE01000012.1/106999-61072,49.V:VEKE01000023.1/12083-1+VEKE01000001.1/517344-480545,63.Abi|Tnp_51_1:VEKE01000113.1/967-990+VEKE01000004.1/356744-294116
GCA_007681945.1	Brevibacterium casei	Brevibacteriaceae	Actinomycetales	Actinomycetia	Actinobacteriota	Bacteria	isolate	77	3		49.V:VELY01000002.1/485792-497889+VELY01000001.1/517386-480575,57.nrdF2:VELY01000019.1/28173-39200+VELY01000012.1/107033-61092	46.ABC_tran:VELY01000009.1/22998-68807
GCA_012027885.1	Brevibacterium casei	Brevibacteriaceae	Actinomycetales	Actinomycetia	Actinobacteriota	Bacteria	isolate	60	5		23.menB:SJXG01000008.1/21124-1+SJXG01000011.1/112182-110638,10.DUF520:SJXG01000028.1/70598-78853+SJXG01000008.1/42453-40454,56.ABC_tran:SJXG01000046.1/5064-1+SJXG01000049.1/1-50704	24.A:SJXG01000030.1/37434-13863,11.Bac_luciferase:SJXG01000060.1/517067-506559
GCA_900169275.1	Brevibacterium casei	Brevibacteriaceae	Actinomycetales	Actinomycetia	Actinobacteriota	Bacteria	isolate	24	6		17.ychF:FXZC01000005.1/277669-290807+FXZC01000011.1/1-4296,26.Glyoxalase_2:FXZC01000010.1/13657-1+FXZC01000012.1/1-12063	13.P:FXZC01000002.1/68730-55513,49.T:FXZC01000003.1/335374-286474,72.ABC_tran:FXZC01000006.1/206492-134429,13.HYP:FXZC01000006.1/241390-228180
GCA_900683415.1	Brevibacterium casei	Brevibacteriaceae	Actinomycetales	Actinomycetia	Actinobacteriota	Bacteria	isolate	22	4			9.L:CAACXN010000005.1/128317-119233,32.ychF:CAACXN010000014.1/164608-196270,11.Bac_luciferase:CAACXN010000014.1/507872-518887,27.drrA:CAACXN010000015.1/1488420-1461911
GCA_002359955.1	Brevibacterium luteolum	Brevibacteriaceae	Actinomycetales	Actinomycetia	Actinobacteriota	Bacteria	MAG	50	1			10.Bac_luciferase:DEOG01000015.1/11450-991
GCA_002479565.1	Brevibacterium luteolum	Brevibacteriaceae	Actinomycetales	Actinomycetia	Actinobacteriota	Bacteria	MAG	23	2		34.L:DLOD01000005.1/47034-57992+DLOD01000013.1/55618-32110	10.F:DLOD01000008.1/104575-114252
GCA_002871435.1	Brevibacterium luteolum	Brevibacteriaceae	Actinomycetales	Actinomycetia	Actinobacteriota	Bacteria	isolate	20	4		134.A:PNFZ01000004.1/128524-1+PNFZ01000014.1/11161-5727,111.HNH|opuBB:PNFZ01000009.1/58535-1+PNFZ01000002.1/1-52751	40.R:PNFZ01000002.1/123228-163291,37.A:PNFZ01000005.1/201063-238488
GCA_011462075.1	Brevibacterium luteolum	Brevibacteriaceae	Actinomycetales	Actinomycetia	Actinobacteriota	Bacteria	isolate	1	2			35.SNARE_assoc|DUF881:CP035810.1/381973-416819,8.R:CP035810.1/1067910-1059558
GCA_013004595.1	Brevibacterium luteolum	Brevibacteriaceae	Actinomycetales	Actinomycetia	Actinobacteriota	Bacteria	isolate	21	2		6.F:JABEMC010000005.1/246966-251558+JABEMC010000002.1/1-1850	40.R:JABEMC010000001.1/43977-84444
GCA_001602705.1	Cellulomonas uda	Cellulomonadaceae	Actinomycetales	Actinomycetia	Actinobacteriota	Bacteria	MAG	53	1			8.ykoU:LUYL01000039.1/8937-789
GCA_002240455.1	Cellulomonas uda	Cellulomonadaceae	Actinomycetales	Actinomycetia	Actinobacteriota	Bacteria	isolate	1	2			54.A:CP021430.1/1641475-1587539,10.ykoU:CP021430.1/3406324-3396505
GCA_006538705.1	Cellulomonas uda	Cellulomonadaceae	Actinomycetales	Actinomycetia	Actinobacteriota	Bacteria	isolate	103	2		197.Tnp_3:BJLP01000004.1/1157-91798+BJLP01000002.1/126258-19526,18.rve:BJLP01000050.1/8005-1+BJLP01000052.1/28184-18630
GCA_011759685.1	Cellulomonas uda	Cellulomonadaceae	Actinomycetales	Actinomycetia	Actinobacteriota	Bacteria	isolate	8	1			12.HYP:JAAOZE010000003.1/175093-162911
GCA_000312125.1	Timonella senegalensis	Cellulomonadaceae	Actinomycetales	Actinomycetia	Actinobacteriota	Bacteria	isolate	6	2			50.orn|ybhF:HE978643.1/301800-351555,38.T:HE978644.1/29597-67222
GCA_002362805.1	Timonella senegalensis	Cellulomonadaceae	Actinomycetales	Actinomycetia	Actinobacteriota	Bacteria	MAG	103	0
GCA_002363295.1	Timonella senegalensis	Cellulomonadaceae	Actinomycetales	Actinomycetia	Actinobacteriota	Bacteria	MAG	178	0
GCA_002419615.1	Timonella senegalensis	Cellulomonadaceae	Actinomycetales	Actinomycetia	Actinobacteriota	Bacteria	MAG	119	2		7.F:DIGL01000038.1/1949-4773+DIGL01000061.1/1-4150	9.Cupin_2:DIGL01000087.1/8149-16930
GCA_902374865.1	Timonella senegalensis	Cellulomonadaceae	Actinomycetales	Actinomycetia	Actinobacteriota	Bacteria	isolate	6	2			50.orn|ybhF:CABKRS010000003.1/301800-351555,38.T:CABKRS010000004.1/29597-67222
GCA_000338055.1	Brachybacterium muris	Dermabacteraceae	Actinomycetales	Actinomycetia	Actinobacteriota	Bacteria	isolate	42	3			17.bicA:AORC01000003.1/230296-212835,8.P:AORC01000004.1/241093-248597,16.ychF:KB403091.1/309899-326360
GCA_003241005.1	Brachybacterium muris	Dermabacteraceae	Actinomycetales	Actinomycetia	Actinobacteriota	Bacteria	MAG	106	2			10.glnA:QFNX01000003.1/193418-203398,36.L:QFNX01000007.1/108442-72604
GCA_000426385.1	Arsenicicoccus bolidensis	Dermatophilaceae	Actinomycetales	Actinomycetia	Actinobacteriota	Bacteria	isolate	86	2		50.HYP:AUFG01000017.1/10382-1+AUFG01000009.1/1-39599,11.yccF:AUFG01000043.1/8345-1+AUFG01000020.1/1-2309
GCA_002330965.1	Arsenicicoccus bolidensis	Dermatophilaceae	Actinomycetales	Actinomycetia	Actinobacteriota	Bacteria	MAG	110	1		16.K:DCYC01000075.1/9583-1+DCYC01000097.1/50686-44264
GCA_002453335.1	Arsenicicoccus bolidensis	Dermatophilaceae	Actinomycetales	Actinomycetia	Actinobacteriota	Bacteria	MAG	67	3		8.DUF1648:DKGR01000037.1/30-1+DKGR01000056.1/1-7985,35.HYP:DKGR01000041.1/187853-189358+DKGR01000059.1/52006-18107	35.L:DKGR01000063.1/125189-90530
GCA_002479615.1	Arsenicicoccus bolidensis	Dermatophilaceae	Actinomycetales	Actinomycetia	Actinobacteriota	Bacteria	MAG	63	3		6.Bac_luciferase:DLOE01000037.1/10367-12979+DLOE01000033.1/1-3541,14.ychF:DLOE01000062.1/12364-1+DLOE01000037.1/1-1633	10.T:DLOE01000010.1/28782-38895
GCA_000152185.2	Dermacoccus nishinomiyaensis	Dermatophilaceae	Actinomycetales	Actinomycetia	Actinobacteriota	Bacteria	isolate	131	2			23.R:AEIQ01000083.1/4381-27731,10.glnA:AEIQ01000099.1/41689-51834
GCA_000725405.1	Dermacoccus nishinomiyaensis	Dermatophilaceae	Actinomycetales	Actinomycetia	Actinobacteriota	Bacteria	isolate	2	1			10.RNaseP_bact_a:CP008889.1/1914377-1904606
GCA_001556795.1	Dermacoccus nishinomiyaensis	Dermatophilaceae	Actinomycetales	Actinomycetia	Actinobacteriota	Bacteria	isolate	149	1		5.hrdB:LSJT01000147.1/44729-47804+LSJT01000033.1/9153-7106
GCA_001908935.1	Dermacoccus nishinomiyaensis	Dermatophilaceae	Actinomycetales	Actinomycetia	Actinobacteriota	Bacteria	isolate	58	3		39.M:MQVT01000003.1/146661-175741+MQVT01000013.1/89046-79191,67.soxA:MQVT01000029.1/6651-27399+MQVT01000016.1/64566-18400	10.glnA:MQVT01000021.1/1639-11197
GCA_001908945.1	Dermacoccus nishinomiyaensis	Dermatophilaceae	Actinomycetales	Actinomycetia	Actinobacteriota	Bacteria	isolate	100	1			13.P:MQVU01000001.1/360825-347670
GCA_002322065.1	Dermacoccus nishinomiyaensis	Dermatophilaceae	Actinomycetales	Actinomycetia	Actinobacteriota	Bacteria	MAG	126	1		17.Tnp_481|orn:DCNR01000014.1/10686-25494+DCNR01000119.1/1-2006
GCA_002403615.1	Dermacoccus nishinomiyaensis	Dermatophilaceae	Actinomycetales	Actinomycetia	Actinobacteriota	Bacteria	MAG	291	0
GCA_003240845.1	Dermacoccus nishinomiyaensis	Dermatophilaceae	Actinomycetales	Actinomycetia	Actinobacteriota	Bacteria	MAG	555	0
GCA_003533385.1	Dermacoccus nishinomiyaensis	Dermatophilaceae	Actinomycetales	Actinomycetia	Actinobacteriota	Bacteria	MAG	341	0
GCA_004346775.1	Dermacoccus nishinomiyaensis	Dermatophilaceae	Actinomycetales	Actinomycetia	Actinobacteriota	Bacteria	isolate	1	5			10.HYP:SMFS01000001.1/1006179-1016417,8.hrdB:SMFS01000001.1/1204615-1212694,12.dctA:SMFS01000001.1/1490293-1477888,10.ffh:SMFS01000001.1/2038027-2028263,73.soxA:SMFS01000001.1/3093173-3020174
GCA_005048255.1	Dermacoccus nishinomiyaensis	Dermatophilaceae	Actinomycetales	Actinomycetia	Actinobacteriota	Bacteria	isolate	37	2		8.hrdB:SUPQ01000005.1/208478-212592+SUPQ01000003.1/307977-304409,82.Tnp_481|orn:SUPQ01000014.1/16250-1+SUPQ01000005.1/1-65964
GCA_007673145.1	Dermacoccus nishinomiyaensis	Dermatophilaceae	Actinomycetales	Actinomycetia	Actinobacteriota	Bacteria	isolate	67	2		66.soxA:VDZB01000001.1/1192433-1212947+VDZB01000005.1/1-45932	10.HYP:VDZB01000001.1/1178134-1168208
GCA_007677465.1	Dermacoccus nishinomiyaensis	Dermatophilaceae	Actinomycetales	Actinomycetia	Actinobacteriota	Bacteria	isolate	297	2		8.hrdB:VECS01000006.1/180040-185548+VECS01000007.1/1-2173	13.P:VECS01000003.1/67111-80266
GCA_007679115.1	Dermacoccus nishinomiyaensis	Dermatophilaceae	Actinomycetales	Actinomycetia	Actinobacteriota	Bacteria	isolate	208	2		66.soxA:VEFV01000001.1/1192447-1212975+VEFV01000005.1/179943-133998	10.HYP:VEFV01000001.1/1178148-1168222
GCA_011250525.1	Dermacoccus nishinomiyaensis	Dermatophilaceae	Actinomycetales	Actinomycetia	Actinobacteriota	Bacteria	isolate	38	1			36.DUF2207|SH3_3:JAANNA010000001.1/381059-344579
GCA_900447535.1	Dermacoccus nishinomiyaensis	Dermatophilaceae	Actinomycetales	Actinomycetia	Actinobacteriota	Bacteria	isolate	2	2			20.RNaseP_bact_a:UFXX01000001.1/76833-96341,6.hrdB:UFXX01000001.1/723860-717742
GCA_001637565.1	Janibacter melonis	Dermatophilaceae	Actinomycetales	Actinomycetia	Actinobacteriota	Bacteria	isolate	7	1			6.G:LQZG01000002.1/657153-650892
GCA_002477135.1	Janibacter melonis	Dermatophilaceae	Actinomycetales	Actinomycetia	Actinobacteriota	Bacteria	MAG	30	0
GCA_003721155.1	Janibacter melonis	Dermatophilaceae	Actinomycetales	Actinomycetia	Actinobacteriota	Bacteria	isolate	2	1			38.GSPII_E:RIBU01000001.1/418785-381217
GCA_001591405.1	Janibacter terrae	Dermatophilaceae	Actinomycetales	Actinomycetia	Actinobacteriota	Bacteria	isolate	11	2			89.Competence:BCUV01000006.1/551475-462481,11.R:BCUV01000008.1/10179-21309
GCA_001598955.1	Janibacter terrae	Dermatophilaceae	Actinomycetales	Actinomycetia	Actinobacteriota	Bacteria	isolate	25	2		13.ychF:BDAR01000014.1/1822-1+BDAR01000008.1/1055630-1044765,11.P:BDAR01000021.1/8158-1+BDAR01000011.1/240117-237140
GCA_003516525.1	Janibacter terrae	Dermatophilaceae	Actinomycetales	Actinomycetia	Actinobacteriota	Bacteria	MAG	201	0
GCA_013822525.1	Janibacter terrae	Dermatophilaceae	Actinomycetales	Actinomycetia	Actinobacteriota	Bacteria	MAG	89	1		5.M:PNKP01000009.1/4042-1+PNKP01000052.1/1-1041
GCA_000224715.2	Serinicoccus profundi	Dermatophilaceae	Actinomycetales	Actinomycetia	Actinobacteriota	Bacteria	isolate	102	1		33.Cad:AFYF01000029.1/23857-1+AFYF01000060.1/1-9398
GCA_003248635.1	Serinicoccus profundi	Dermatophilaceae	Actinomycetales	Actinomycetia	Actinobacteriota	Bacteria	MAG	450	0
GCA_008001015.1	Serinicoccus profundi	Dermatophilaceae	Actinomycetales	Actinomycetia	Actinobacteriota	Bacteria	isolate	1	0
GCA_002729155.1	Chryseoglobus sp002729155	Microbacteriaceae	Actinomycetales	Actinomycetia	Actinobacteriota	Bacteria	MAG	120	0
GCA_009371975.2	Chryseoglobus sp002729155	Microbacteriaceae	Actinomycetales	Actinomycetia	Actinobacteriota	Bacteria	isolate	62	2		12.vapC|Y-Int:VIKT02000002.1/11445-1+VIKT02000049.1/1-713,8.R:VIKT02000016.1/67015-68695+VIKT02000020.1/1-6421
GCA_003240615.1	Curtobacterium sp003755065	Microbacteriaceae	Actinomycetales	Actinomycetia	Actinobacteriota	Bacteria	MAG	66	2		26.HYP:QFMY01000017.1/73044-84625+QFMY01000015.1/1-14096	9.S:QFMY01000004.1/75914-66860
GCA_003755065.1	Curtobacterium sp003755065	Microbacteriaceae	Actinomycetales	Actinomycetia	Actinobacteriota	Bacteria	isolate	7	1			29.S:RJVH01000005.1/133173-104388
GCA_001278365.1	Microbacterium chocolatum	Microbacteriaceae	Actinomycetales	Actinomycetia	Actinobacteriota	Bacteria	isolate	26	1			17.L:KQ440284.1/488622-471164
GCA_001652465.1	Microbacterium chocolatum	Microbacteriaceae	Actinomycetales	Actinomycetia	Actinobacteriota	Bacteria	isolate	4	1			17.L:CP015810.1/811301-828759
GCA_001724385.1	Microbacterium chocolatum	Microbacteriaceae	Actinomycetales	Actinomycetia	Actinobacteriota	Bacteria	MAG	91	0
GCA_000956535.1	Microbacterium ginsengisoli	Microbacteriaceae	Actinomycetales	Actinomycetia	Actinobacteriota	Bacteria	isolate	80	4		30.glnA:JYIY01000030.1/5505-7633+JYIY01000059.1/39889-12373,16.V:JYIY01000065.1/52726-64542+JYIY01000059.1/1-3905	44.P:JYIY01000074.1/105283-148948,8.HYP:JYIY01000079.1/97868-90012
GCA_001423805.1	Microbacterium ginsengisoli	Microbacteriaceae	Actinomycetales	Actinomycetia	Actinobacteriota	Bacteria	isolate	34	3		8.ychF:LMPI01000012.1/6233-1+LMPI01000033.1/1-2228,32.HYP:LMPI01000033.1/128165-141439+LMPI01000032.1/180963-162435	8.DNA_processg_A:LMPI01000001.1/347047-338890
GCA_001423825.1	Microbacterium ginsengisoli	Microbacteriaceae	Actinomycetales	Actinomycetia	Actinobacteriota	Bacteria	isolate	38	3		30.HYP:LMPK01000011.1/11722-1+LMPK01000009.1/179324-161044,7.ychF:LMPK01000038.1/4865-1+LMPK01000011.1/138901-136715	8.DNA_processg_A:LMPK01000033.1/20851-29008
GCA_001725695.1	Microbacterium ginsengisoli	Microbacteriaceae	Actinomycetales	Actinomycetia	Actinobacteriota	Bacteria	MAG	127	0
GCA_001897265.1	Microbacterium ginsengisoli	Microbacteriaceae	Actinomycetales	Actinomycetia	Actinobacteriota	Bacteria	MAG	55	2		8.ychF:MKSL01000011.1/321599-323485+MKSL01000036.1/143588-137932,36.HYP:MKSL01000036.1/11947-1+MKSL01000017.1/1-24424
GCA_002694325.1	Microbacterium ginsengisoli	Microbacteriaceae	Actinomycetales	Actinomycetia	Actinobacteriota	Bacteria	MAG	94	4		7.glnA:NZLX01000019.1/8173-9790+NZLX01000017.1/15381-9862,54.A:NZLX01000028.1/14874-50003+NZLX01000071.1/70544-52048,57.ftsH:NZLX01000079.1/19386-1+NZLX01000063.1/40008-2222	12.K:NZLX01000076.1/31890-19443
GCA_005503465.1	Microbacterium ginsengisoli	Microbacteriaceae	Actinomycetales	Actinomycetia	Actinobacteriota	Bacteria	isolate	57	1		67.N:SCOB01000018.1/10986-1+SCOB01000008.1/141492-85922
GCA_000585455.1	Microbacterium laevaniformans_A	Microbacteriaceae	Actinomycetales	Actinomycetia	Actinobacteriota	Bacteria	isolate	142	4		33.Z:JAUF01000045.1/28226-1+JAUF01000067.1/9198-4148,15.L:JAUF01000055.1/19969-25777+JAUF01000033.1/31097-21838,38.K:JAUF01000067.1/2172-1+JAUF01000080.1/1-35934	22.E:JAUF01000010.1/30738-53046
GCA_001584605.1	Microbacterium laevaniformans_A	Microbacteriaceae	Actinomycetales	Actinomycetia	Actinobacteriota	Bacteria	isolate	59	5		27.L:LRAD01000017.1/20029-1+LRAD01000045.1/1-6681,12.fpg2:LRAD01000019.1/57020-67173+LRAD01000052.1/1-2122,31.HYP:LRAD01000025.1/6131-1+LRAD01000039.1/1-24857,12.F:LRAD01000027.1/45629-48816+LRAD01000004.1/1-8875,6.L:LRAD01000041.1/3636-1+LRAD01000044.1/1-2536
GCA_001724435.1	Microbacterium laevaniformans_A	Microbacteriaceae	Actinomycetales	Actinomycetia	Actinobacteriota	Bacteria	MAG	69	3		23.Cation_efflux:MEEL01000013.1/2747-7604+MEEL01000030.1/131421-113741,12.HYP:MEEL01000066.1/4980-1+MEEL01000023.1/1-6770	11.alx:MEEL01000021.1/39966-50532
GCA_001897985.1	Microbacterium laevaniformans_A	Microbacteriaceae	Actinomycetales	Actinomycetia	Actinobacteriota	Bacteria	MAG	114	3		8.HYP:MKRU01000067.1/7129-9108+MKRU01000106.1/1-6136,52.T:MKRU01000105.1/174-1+MKRU01000085.1/1-52079	15.DUF520:MKRU01000097.1/65905-50779
GCA_003526945.1	Microbacterium marinum	Microbacteriaceae	Actinomycetales	Actinomycetia	Actinobacteriota	Bacteria	MAG	325	0
GCA_014204835.1	Microbacterium marinum	Microbacteriaceae	Actinomycetales	Actinomycetia	Actinobacteriota	Bacteria	isolate	1	3			15.GSPII_E:JACHMD010000001.1/1708770-1723747,68.K:JACHMD010000001.1/1775671-1843380,15.M:JACHMD010000001.1/2174491-2159652
GCA_000455825.1	Microbacterium maritypicum_A	Microbacteriaceae	Actinomycetales	Actinomycetia	Actinobacteriota	Bacteria	isolate	260	2			10.M:ATAO01000112.1/54624-64356,6.rplS:ATAO01000206.1/119194-125242
GCA_000708345.1	Microbacterium maritypicum_A	Microbacteriaceae	Actinomycetales	Actinomycetia	Actinobacteriota	Bacteria	isolate	30	3			68.F:JARD01000018.1/223858-291936,6.DUF520:JARD01000028.1/169407-175657,7.S:JARD01000028.1/387060-379940
GCA_000708365.1	Microbacterium maritypicum_A	Microbacteriaceae	Actinomycetales	Actinomycetia	Actinobacteriota	Bacteria	isolate	49	4			9.P:JARC01000024.1/24873-16238,42.comM:JARC01000025.1/199307-241093,8.yqjH:JARC01000035.1/136774-128787,7.M:JARC01000035.1/235172-242358
GCA_002356155.1	Microbacterium maritypicum_A	Microbacteriaceae	Actinomycetales	Actinomycetia	Actinobacteriota	Bacteria	isolate	2	4			16.R:AP017975.1/768585-784962,8.yqjH:AP017975.1/850354-842368,7.M:AP017975.1/948753-955939,9.P:AP017975.1/1370295-1378929
GCA_002377845.1	Microbacterium maritypicum_A	Microbacteriaceae	Actinomycetales	Actinomycetia	Actinobacteriota	Bacteria	MAG	118	3		19.purL:DFQP01000087.1/33869-50748+DFQP01000111.1/10289-8175	17.glnA:DFQP01000040.1/43593-26379,25.E:DFQP01000083.1/41803-16529
GCA_002453805.1	Microbacterium maritypicum_A	Microbacteriaceae	Actinomycetales	Actinomycetia	Actinobacteriota	Bacteria	MAG	61	4		16.K:DKHP01000024.1/2315-1+DKHP01000016.1/58242-44921,51.nrdE2|ccpA:DKHP01000056.1/47473-1+DKHP01000030.1/1-3863	7.V:DKHP01000012.1/56464-49520,9.comM:DKHP01000017.1/89254-80539
GCA_002453945.1	Microbacterium maritypicum_A	Microbacteriaceae	Actinomycetales	Actinomycetia	Actinobacteriota	Bacteria	MAG	110	4		13.DUF1003|Acetyltransf_1:DKHY01000004.1/1503-1+DKHY01000072.1/28262-16393,11.nrdF2|ccpA:DKHY01000020.1/6682-1+DKHY01000048.1/60560-56679	9.comM:DKHY01000059.1/23246-14473,7.V:DKHY01000067.1/27974-20955
GCA_004794385.1	Microbacterium maritypicum_A	Microbacteriaceae	Actinomycetales	Actinomycetia	Actinobacteriota	Bacteria	isolate	54	4			9.P:SSDP01000016.1/20522-29157,7.M:SSDP01000049.1/20643-13457,8.yqjH:SSDP01000049.1/119041-127028,13.GSPII_F:SSDP01000053.1/64744-51547
GCA_004794435.1	Microbacterium maritypicum_A	Microbacteriaceae	Actinomycetales	Actinomycetia	Actinobacteriota	Bacteria	isolate	47	3		16.K:SSDK01000025.1/5908-1+SSDK01000041.1/1-9648	7.glnA:SSDK01000033.1/56348-63206,9.comM:SSDK01000041.1/132120-141445
GCA_004794525.1	Microbacterium maritypicum_A	Microbacteriaceae	Actinomycetales	Actinomycetia	Actinobacteriota	Bacteria	isolate	43	3		56.F:SSDH01000034.1/17122-1+SSDH01000030.1/1-38402	6.DUF520:SSDH01000035.1/191605-185356,7.S:SSDH01000042.1/529473-536593
GCA_011754135.1	Microbacterium maritypicum_A	Microbacteriaceae	Actinomycetales	Actinomycetia	Actinobacteriota	Bacteria	isolate	14	3			25.P:WNWT01000004.1/20686-45962,9.HYP:WNWT01000006.1/1063503-1054709,147.nrdE2|ccpA:WNWT01000006.1/1192179-1339502
GCA_001005635.1	Microbacterium oxydans	Microbacteriaceae	Actinomycetales	Actinomycetia	Actinobacteriota	Bacteria	isolate	34	7			10.nrdH:LBCR01000018.1/14375-24521,10.V:LBCR01000025.1/107374-97415,16.L:LBCR01000029.1/51885-67761,42.Z:LBCR01000030.1/150523-192257,17.GSPII_F:LBCR01000032.1/279010-295904,17.N:LBCR01000033.1/108641-91429,17.tlyA:LBCR01000033.1/378081-361255
GCA_001476635.1	Microbacterium oxydans	Microbacteriaceae	Actinomycetales	Actinomycetia	Actinobacteriota	Bacteria	isolate	136	4		49.orn|rhtB:LDRQ01000010.1/29730-1+LDRQ01000002.1/228900-209470,14.mepM|Acetyltransf_1:LDRQ01000069.1/2490-12364+LDRQ01000058.1/1-3985	16.R:LDRQ01000014.1/86931-70617,7.GSPII_E:LDRQ01000018.1/60173-67587
GCA_001557335.1	Microbacterium oxydans	Microbacteriaceae	Actinomycetales	Actinomycetia	Actinobacteriota	Bacteria	isolate	326	1		37.A:LSJW01000005.1/25421-34755+LSJW01000139.1/38403-10405
GCA_002477105.1	Microbacterium oxydans	Microbacteriaceae	Actinomycetales	Actinomycetia	Actinobacteriota	Bacteria	MAG	78	3		11.ychF:DLOB01000045.1/9067-11222+DLOB01000052.1/37975-28989,14.S:DLOB01000053.1/13984-1+DLOB01000059.1/54608-54188	13.rve:DLOB01000002.1/14047-1147
GCA_003314775.1	Microbacterium oxydans	Microbacteriaceae	Actinomycetales	Actinomycetia	Actinobacteriota	Bacteria	isolate	316	7		55.T:QOAY01000068.1/6673-54696+QOAY01000110.1/1-7220,42.M:QOAY01000238.1/8178-1+QOAY01000138.1/42021-8038,50.dcd:QOAY01000304.1/5304-47104+QOAY01000218.1/1-8659	6.A:QOAY01000094.1/44615-50208,16.R:QOAY01000139.1/24173-8546,13.rve:QOAY01000286.1/13566-520,10.VKOR|rng:QOAY01000289.1/14753-24314
GCA_003991855.1	Microbacterium oxydans	Microbacteriaceae	Actinomycetales	Actinomycetia	Actinobacteriota	Bacteria	isolate	1	6			49.S:CP031422.1/765741-814682,7.HYP:CP031422.1/1317440-1324778,17.tlyA:CP031422.1/1397219-1414377,37.Acetyltransf_1:CP031422.1/1469153-1431708,12.V:CP031422.1/1763070-1774883,8.HYP:CP031422.1/2932305-2924002
GCA_005502335.1	Microbacterium oxydans	Microbacteriaceae	Actinomycetales	Actinomycetia	Actinobacteriota	Bacteria	isolate	70	9		43.orn|rhtB:SCOW01000002.1/24637-1+SCOW01000003.1/288138-270142,183.Competence:SCOW01000007.1/137611-1+SCOW01000011.1/1-44958,88.acsA:SCOW01000010.1/62884-1+SCOW01000038.1/28524-3164,35.Acetyltransf_1:SCOW01000037.1/26369-1+SCOW01000027.1/46824-38627	12.V:SCOW01000002.1/269305-257493,17.T:SCOW01000005.1/18120-35485,48.S:SCOW01000006.1/151925-104294,7.nrdH:SCOW01000020.1/56828-50008,17.tlyA:SCOW01000027.1/4138-21296
GCA_005502545.1	Microbacterium oxydans	Microbacteriaceae	Actinomycetales	Actinomycetia	Actinobacteriota	Bacteria	isolate	55	9		182.Competence:SCOG01000002.1/176444-288037+SCOG01000003.1/1-70107,43.orn|rhtB:SCOG01000009.1/24604-1+SCOG01000001.1/1-17946,36.Acetyltransf_1:SCOG01000029.1/26385-1+SCOG01000026.1/48040-38588,13.T:SCOG01000039.1/94-1+SCOG01000006.1/1-12530	12.V:SCOG01000003.1/168931-180744,48.S:SCOG01000008.1/25837-73468,8.HYP:SCOG01000019.1/44438-52741,7.nrdH:SCOG01000023.1/52815-45995,17.tlyA:SCOG01000026.1/4099-21257
GCA_006540085.1	Microbacterium oxydans	Microbacteriaceae	Actinomycetales	Actinomycetia	Actinobacteriota	Bacteria	isolate	14	6		48.orn|rhtB:BJOG01000004.1/622295-641505+BJOG01000005.1/1-29161	7.HYP:BJOG01000002.1/56555-63062,8.T:BJOG01000002.1/105284-113080,67.mepM|Acetyltransf_1:BJOG01000004.1/87269-20401,9.V:BJOG01000004.1/453530-462893,12.comM:BJOG01000005.1/78678-66478
GCA_008868025.1	Microbacterium oxydans	Microbacteriaceae	Actinomycetales	Actinomycetia	Actinobacteriota	Bacteria	isolate	4	6			7.HYP:WAAP01000001.1/1243014-1249521,8.T:WAAP01000001.1/1291743-1299539,12.comM:WAAP01000002.1/331551-343751,48.orn|rhtB:WAAP01000002.1/429370-381068,9.V:WAAP01000002.1/598135-588772,67.mepM|Acetyltransf_1:WAAP01000002.1/964396-1031264
GCA_013410135.1	Microbacterium oxydans	Microbacteriaceae	Actinomycetales	Actinomycetia	Actinobacteriota	Bacteria	isolate	17	6		77.A:JACCCK010000001.1/2173769-2236061+JACCCK010000005.1/221604-206497	42.M:JACCCK010000002.1/446459-404946,15.R:JACCCK010000002.1/622003-606550,13.rve:JACCCK010000004.1/53725-40822,6.A:JACCCK010000004.1/155838-161431,10.VKOR|rng:JACCCK010000005.1/173667-183197
GCA_001552495.1	Microbacterium paraoxydans	Microbacteriaceae	Actinomycetales	Actinomycetia	Actinobacteriota	Bacteria	isolate	265	3			44.Z:BCRH01000001.1/69901-26370,29.P:BCRH01000002.1/15375-44422,16.V:BCRH01000035.1/11522-27217
GCA_001866135.1	Microbacterium paraoxydans	Microbacteriaceae	Actinomycetales	Actinomycetia	Actinobacteriota	Bacteria	isolate	30	0
GCA_002478345.1	Microbacterium paraoxydans	Microbacteriaceae	Actinomycetales	Actinomycetia	Actinobacteriota	Bacteria	MAG	39	3		38.Q:DLNJ01000029.1/73170-92353+DLNJ01000020.1/1-18676,27.atpD:DLNJ01000032.1/26247-1+DLNJ01000035.1/1-270	10.arfB|gdhIV:DLNJ01000002.1/149944-139656
GCA_002993305.1	Microbacterium paraoxydans	Microbacteriaceae	Actinomycetales	Actinomycetia	Actinobacteriota	Bacteria	isolate	1	4			68.F:CP027434.1/654140-586060,41.Z:CP027434.1/1518765-1559580,61.P:CP027434.1/2307656-2246813,36.S:CP027434.1/2985657-2949290
GCA_004794355.1	Microbacterium paraoxydans	Microbacteriaceae	Actinomycetales	Actinomycetia	Actinobacteriota	Bacteria	isolate	101	0
GCA_007679895.1	Microbacterium paraoxydans	Microbacteriaceae	Actinomycetales	Actinomycetia	Actinobacteriota	Bacteria	isolate	9	4			15.V:VEHI01000001.1/1294179-1279423,36.HYP:VEHI01000002.1/383282-419403,12.GSPII_E:VEHI01000003.1/552984-565057,12.GSPII_F:VEHI01000003.1/567491-579962
GCA_900105335.1	Microbacterium paraoxydans	Microbacteriaceae	Actinomycetales	Actinomycetia	Actinobacteriota	Bacteria	isolate	1	4	82.Z:LT629770.1/3535105-3552313+LT629770.1/1-64885		16.V:LT629770.1/398276-382581,29.P:LT629770.1/850831-821784,15.GSPII_F:LT629770.1/1188431-1173623
GCA_000800925.1	Microbacterium sp000800925	Microbacteriaceae	Actinomycetales	Actinomycetia	Actinobacteriota	Bacteria	isolate	120	1			9.GSPII_E:JRKC01000080.1/3854-12449
GCA_002843055.1	Microbacterium sp000800925	Microbacteriaceae	Actinomycetales	Actinomycetia	Actinobacteriota	Bacteria	MAG	144	3			10.S:PHEZ01000001.1/38548-48785,19.neo:PHEZ01000006.1/24131-5461,16.A:PHEZ01000020.1/27812-43567
GCA_004337555.1	Microbacterium sp000800925	Microbacteriaceae	Actinomycetales	Actinomycetia	Actinobacteriota	Bacteria	isolate	58	5		9.V:SJYZ01000002.1/3780-1+SJYZ01000001.1/397296-391963	14.HYP:SJYZ01000001.1/182467-196577,8.P:SJYZ01000002.1/363770-355520,34.T:SJYZ01000003.1/98254-132628,10.DUF520:SJYZ01000010.1/66749-76848
GCA_004402135.1	Microbacterium sp000800925	Microbacteriaceae	Actinomycetales	Actinomycetia	Actinobacteriota	Bacteria	isolate	42	2			14.GSPII_F:SOPV01000001.1/358040-344143,8.G:SOPV01000001.1/1332715-1340461
GCA_007954505.1	Microbacterium sp000800925	Microbacteriaceae	Actinomycetales	Actinomycetia	Actinobacteriota	Bacteria	isolate	1	4	40.T:CP042412.1/9817-1+CP042412.1/3886103-3856282		12.L:CP042412.1/1014854-1027236,86.orn|rhtB:CP042412.1/2863980-2777629,17.V:CP042412.1/3110236-3093434
GCA_000633215.1	Microbacterium sp001595495	Microbacteriaceae	Actinomycetales	Actinomycetia	Actinobacteriota	Bacteria	isolate	47	4		36.EamA:AYME01000005.1/278992-285662+AYME01000012.1/82455-53002,9.T:AYME01000006.1/96255-105263+AYME01000019.1/1-171,48.HYP:AYME01000010.1/21151-1+AYME01000003.1/885773-858440	61.nrdF2:AYME01000001.1/290167-228908
GCA_001558975.1	Microbacterium sp001595495	Microbacteriaceae	Actinomycetales	Actinomycetia	Actinobacteriota	Bacteria	isolate	1	5			18.GSPII_F:CP014313.1/382320-364576,93.GSPII_E:CP014313.1/476799-383845,60.arsC2|dcd:CP014313.1/1156983-1097359,55.L:CP014313.1/1366720-1421473,36.EamA:CP014313.1/1518007-1481887
GCA_001595495.1	Microbacterium sp001595495	Microbacteriaceae	Actinomycetales	Actinomycetia	Actinobacteriota	Bacteria	isolate	24	4			31.A:LOSO01000011.1/238787-207625,28.HYP:LOSO01000018.1/58678-86855,7.GSPII_E:LOSO01000018.1/323460-330874,7.G:LOSO01000024.1/366648-359405
GCA_002114135.1	Microbacterium sp001595495	Microbacteriaceae	Actinomycetales	Actinomycetia	Actinobacteriota	Bacteria	isolate	44	4		22.S:NCTV01000029.1/59645-60638+NCTV01000027.1/25446-4350	7.GSPII_E:NCTV01000007.1/7516-14921,55.L:NCTV01000017.1/3425-58178,36.HYP:NCTV01000017.1/158099-121978
GCA_002354175.1	Microbacterium sp001595495	Microbacteriaceae	Actinomycetales	Actinomycetia	Actinobacteriota	Bacteria	MAG	214	2		29.sugC:DELB01000077.1/14156-14880+DELB01000031.1/1-28369	16.DNA_processg_A:DELB01000109.1/36936-20483
GCA_002477125.1	Microbacterium sp001595495	Microbacteriaceae	Actinomycetales	Actinomycetia	Actinobacteriota	Bacteria	MAG	25	2			38.Z:DLOF01000002.1/54197-15861,15.TetR_N|Acetyltransf_1:DLOF01000007.1/58226-73032
GCA_002871415.1	Microbacterium sp001595495	Microbacteriaceae	Actinomycetales	Actinomycetia	Actinobacteriota	Bacteria	isolate	24	5		56.F:PNFU01000001.1/33134-1+PNFU01000002.1/652745-630185,70.glnA:PNFU01000004.1/321055-354503+PNFU01000007.1/1-37037,61.TetR_N|Acetyltransf_1:PNFU01000006.1/202024-202813+PNFU01000010.1/1-60606,26.Q:PNFU01000009.1/21671-1+PNFU01000004.1/1-4026	40.T:PNFU01000003.1/332156-372636
GCA_003989315.1	Microbacterium sp001595495	Microbacteriaceae	Actinomycetales	Actinomycetia	Actinobacteriota	Bacteria	isolate	219	6		104.dauA:RBLT01000031.1/6167-43201+RBLT01000010.1/144883-77598	54.uvrD1|fadR:RBLT01000001.1/37597-91529,34.uvrA|argF:RBLT01000005.1/96403-62845,55.T:RBLT01000007.1/155393-100796,36.F:RBLT01000008.1/66738-102432,36.EamA:RBLT01000024.1/18441-54562
GCA_009360775.1	Microbacterium sp001595495	Microbacteriaceae	Actinomycetales	Actinomycetia	Actinobacteriota	Bacteria	MAG	15	1			17.V:SPEO01000003.1/73863-56579
GCA_002456035.1	Microbacterium sp002456035	Microbacteriaceae	Actinomycetales	Actinomycetia	Actinobacteriota	Bacteria	MAG	120	1		49.Competence:DKLT01000119.1/4577-1+DKLT01000007.1/164154-119352
GCA_904066215.1	Microbacterium sp002456035	Microbacteriaceae	Actinomycetales	Actinomycetia	Actinobacteriota	Bacteria	isolate	2	0
GCA_002321605.1	Microbacterium sp900098805	Microbacteriaceae	Actinomycetales	Actinomycetia	Actinobacteriota	Bacteria	MAG	41	2			9.V:DCMW01000003.1/120933-129507,20.L:DCMW01000003.1/234845-254430
GCA_002358725.1	Microbacterium sp900098805	Microbacteriaceae	Actinomycetales	Actinomycetia	Actinobacteriota	Bacteria	MAG	284	3		42.phoR|WXG100:DEPK01000283.1/12457-1+DEPK01000067.1/1-29225	6.DNA_processg_A:DEPK01000084.1/5483-11416,37.glnA:DEPK01000116.1/9882-46915
GCA_002413635.1	Microbacterium sp900098805	Microbacteriaceae	Actinomycetales	Actinomycetia	Actinobacteriota	Bacteria	MAG	315	2		82.S:DHXJ01000179.1/69528-1+DHXJ01000307.1/1-12508	6.DNA_processg_A:DHXJ01000222.1/7947-13880
GCA_002683715.1	Microbacterium sp900098805	Microbacteriaceae	Actinomycetales	Actinomycetia	Actinobacteriota	Bacteria	MAG	153	0
GCA_002695205.1	Microbacterium sp900098805	Microbacteriaceae	Actinomycetales	Actinomycetia	Actinobacteriota	Bacteria	MAG	148	3		11.SAF|Tnp_256:NZOG01000010.1/18559-18608+NZOG01000038.1/1-10994,42.phoR|WXG100:NZOG01000011.1/1768-14224+NZOG01000017.1/32279-2980	37.glnA:NZOG01000018.1/2539-39572
GCA_002707035.1	Microbacterium sp900098805	Microbacteriaceae	Actinomycetales	Actinomycetia	Actinobacteriota	Bacteria	MAG	32	5		11.ppsA|DDE_Tnp_1:PALJ01000010.1/95947-95996+PALJ01000016.1/14326-3646,30.E:PALJ01000022.1/81107-101588+PALJ01000001.1/1-9700	32.Q:PALJ01000022.1/48344-79878,20.L:PALJ01000023.1/60917-41332,9.V:PALJ01000023.1/174495-165921
GCA_003483835.1	Microbacterium sp900098805	Microbacteriaceae	Actinomycetales	Actinomycetia	Actinobacteriota	Bacteria	MAG	493	0
GCA_900098805.1	Microbacterium sp900098805	Microbacteriaceae	Actinomycetales	Actinomycetia	Actinobacteriota	Bacteria	isolate	22	2			15.Y:FMSE01000003.1/65598-50219,43.DUF520:FMSE01000003.1/68268-110853
GCA_001724905.1	Microbacterium sp900156455	Microbacteriaceae	Actinomycetales	Actinomycetia	Actinobacteriota	Bacteria	MAG	154	1		14.K:MEEH01000019.1/86763-95957+MEEH01000095.1/1-5270
GCA_001898305.1	Microbacterium sp900156455	Microbacteriaceae	Actinomycetales	Actinomycetia	Actinobacteriota	Bacteria	MAG	10	1			46.K:MKTP01000001.1/560040-514279
GCA_900156455.1	Microbacterium sp900156455	Microbacteriaceae	Actinomycetales	Actinomycetia	Actinobacteriota	Bacteria	isolate	15	1			8.V:FTNQ01000001.1/459884-468336
GCA_003602285.1	Arthrobacter_D sp003602285	Micrococcaceae	Actinomycetales	Actinomycetia	Actinobacteriota	Bacteria	isolate	248	1			39.S:QZVU01000002.1/46796-85531
GCA_902805515.1	Arthrobacter_D sp003602285	Micrococcaceae	Actinomycetales	Actinomycetia	Actinobacteriota	Bacteria	MAG	207	0
GCA_002332285.1	Glutamicibacter ardleyensis	Micrococcaceae	Actinomycetales	Actinomycetia	Actinobacteriota	Bacteria	isolate	90	1		48.P:NRGT01000086.1/32174-76098+NRGT01000069.1/1-3779
GCA_003514975.1	Glutamicibacter ardleyensis	Micrococcaceae	Actinomycetales	Actinomycetia	Actinobacteriota	Bacteria	MAG	96	1			47.P:DONX01000094.1/89887-42540
GCA_014644555.1	Glutamicibacter ardleyensis	Micrococcaceae	Actinomycetales	Actinomycetia	Actinobacteriota	Bacteria	isolate	28	4		35.R:BMKX01000015.1/35015-1+BMKX01000005.1/269679-269419	56.N:BMKX01000002.1/395467-451757,21.IMS:BMKX01000011.1/85306-64718,11.T:BMKX01000012.1/81526-70203
GCA_000197735.1	Glutamicibacter arilaitensis	Micrococcaceae	Actinomycetales	Actinomycetia	Actinobacteriota	Bacteria	isolate	3	3			7.pknB:FQ311875.1/28609-21187,57.HYP:FQ311875.1/456220-399417,11.glnA:FQ311875.1/2319186-2329853
GCA_002878675.1	Glutamicibacter arilaitensis	Micrococcaceae	Actinomycetales	Actinomycetia	Actinobacteriota	Bacteria	isolate	12	7		87.hsdM:PNQX01000002.1/885589-961077+PNQX01000005.1/1-11462,159.Tnp_3:PNQX01000003.1/14985-1+PNQX01000001.1/2242708-2098666	17.HYP:PNQX01000001.1/1579624-1562716,38.M:PNQX01000001.1/1892918-1854984,45.P:PNQX01000002.1/164648-119710,11.T:PNQX01000002.1/188115-199260,57.L:PNQX01000002.1/736553-679732
GCA_003522335.1	Glutamicibacter arilaitensis	Micrococcaceae	Actinomycetales	Actinomycetia	Actinobacteriota	Bacteria	MAG	69	2			7.pknB:DPFQ01000012.1/62117-69539,11.glnA:DPFQ01000046.1/17302-6635
GCA_003530785.1	Glutamicibacter arilaitensis	Micrococcaceae	Actinomycetales	Actinomycetia	Actinobacteriota	Bacteria	MAG	158	2		14.L:DPSO01000061.1/11136-1+DPSO01000105.1/13834-11206,15.P:DPSO01000132.1/15134-1+DPSO01000086.1/24738-24511
GCA_003535695.1	Glutamicibacter arilaitensis	Micrococcaceae	Actinomycetales	Actinomycetia	Actinobacteriota	Bacteria	MAG	120	2		14.L:DQAG01000092.1/11125-1+DQAG01000080.1/52474-49843	7.T:DQAG01000108.1/84440-77378
GCA_004525745.1	Glutamicibacter arilaitensis	Micrococcaceae	Actinomycetales	Actinomycetia	Actinobacteriota	Bacteria	isolate	4	3			9.glnA:SPDS01000001.1/1577416-1568100,20.A:SPDS01000001.1/1823604-1843864,41.orn:SPDS01000001.1/2093500-2134692
GCA_001310435.1	Glutamicibacter creatinolyticus	Micrococcaceae	Actinomycetales	Actinomycetia	Actinobacteriota	Bacteria	isolate	972	0
GCA_002455515.1	Glutamicibacter creatinolyticus	Micrococcaceae	Actinomycetales	Actinomycetia	Actinobacteriota	Bacteria	MAG	153	1		5.glnA:DKKX01000148.1/4568-1+DKKX01000104.1/1-549
GCA_005774635.1	Glutamicibacter creatinolyticus	Micrococcaceae	Actinomycetales	Actinomycetia	Actinobacteriota	Bacteria	isolate	86	2			17.T:VATX01000008.1/77519-60222,9.Bac_luciferase:VATX01000010.1/17276-26410
GCA_006094275.1	Glutamicibacter creatinolyticus	Micrococcaceae	Actinomycetales	Actinomycetia	Actinobacteriota	Bacteria	isolate	1	1			9.hrdB:CP034412.1/2041730-2032518
GCA_001665945.1	Kocuria marina	Micrococcaceae	Actinomycetales	Actinomycetia	Actinobacteriota	Bacteria	isolate	86	0
GCA_002237805.1	Kocuria marina	Micrococcaceae	Actinomycetales	Actinomycetia	Actinobacteriota	Bacteria	isolate	48	3		118.DUF779|Tnp_3:MWSL01000006.1/3469-1+MWSL01000012.1/1-114142,9.R:MWSL01000015.1/3876-1+MWSL01000026.1/1-4682	18.nadE|nhaA:MWSL01000007.1/108457-90077
GCA_002322055.1	Kocuria marina	Micrococcaceae	Actinomycetales	Actinomycetia	Actinobacteriota	Bacteria	MAG	178	1		6.R:DCNQ01000165.1/1728-1+DCNQ01000094.1/1-4592
GCA_002338785.1	Kocuria marina	Micrococcaceae	Actinomycetales	Actinomycetia	Actinobacteriota	Bacteria	MAG	19	3			6.RNaseP_bact_a:DDIY01000005.1/89211-95445,9.thcA:DDIY01000006.1/222054-212760,6.S:DDIY01000017.1/114189-120220
GCA_003667205.1	Kocuria marina	Micrococcaceae	Actinomycetales	Actinomycetia	Actinobacteriota	Bacteria	isolate	48	3		118.DUF779|Tnp_3:RCON01000006.1/3848-1+RCON01000012.1/115148-1025,9.R:RCON01000015.1/77164-81021+RCON01000027.1/15703-11040	18.nadE|nhaA:RCON01000007.1/39350-57730
GCA_004328535.1	Kocuria marina	Micrococcaceae	Actinomycetales	Actinomycetia	Actinobacteriota	Bacteria	isolate	2	1			36.nrdF2:CP035504.1/1654627-1618249
GCA_007671865.1	Kocuria marina	Micrococcaceae	Actinomycetales	Actinomycetia	Actinobacteriota	Bacteria	isolate	89	4		36.HYP:VDTY01000015.1/34-1+VDTY01000021.1/1-35718	18.nadE|nhaA:VDTY01000007.1/114180-95800,9.Bac_luciferase:VDTY01000009.1/77016-85942,15.IMS:VDTY01000019.1/26909-41680
GCA_007672315.1	Kocuria marina	Micrococcaceae	Actinomycetales	Actinomycetia	Actinobacteriota	Bacteria	isolate	56	3		75.A:VDUS01000011.1/35369-79608+VDUS01000005.1/231530-200384,172.phoP:VDUS01000016.1/10844-21143+VDUS01000003.1/379818-218458	14.GSPII_E:VDUS01000004.1/171515-185040
GCA_007681515.1	Kocuria marina	Micrococcaceae	Actinomycetales	Actinomycetia	Actinobacteriota	Bacteria	isolate	58	1			8.A:VELC01000008.1/32482-24319
GCA_011769905.1	Kocuria marina	Micrococcaceae	Actinomycetales	Actinomycetia	Actinobacteriota	Bacteria	isolate	1	2			8.A:CP050449.1/1291786-1299816,15.nrdF2:CP050449.1/1647934-1633189
GCA_014652975.1	Kocuria marina	Micrococcaceae	Actinomycetales	Actinomycetia	Actinobacteriota	Bacteria	isolate	21	1			9.P:BMZV01000002.1/34557-44034
GCA_900169805.1	Kocuria marina	Micrococcaceae	Actinomycetales	Actinomycetia	Actinobacteriota	Bacteria	isolate	54	3			54.ABC_tran:FXBD01000001.1/173963-228212,9.Bac_luciferase:FXBD01000008.1/90381-98945,11.S:FXBD01000018.1/48970-59678
GCA_900177335.1	Kocuria marina	Micrococcaceae	Actinomycetales	Actinomycetia	Actinobacteriota	Bacteria	isolate	48	3		118.DUF779|Tnp_3:FXAC01000006.1/3469-1+FXAC01000012.1/1-114142,9.R:FXAC01000015.1/3876-1+FXAC01000026.1/1-4682	18.nadE|nhaA:FXAC01000007.1/108457-90077
GCA_000315815.2	Kocuria palustris	Micrococcaceae	Actinomycetales	Actinomycetia	Actinobacteriota	Bacteria	isolate	55	3		55.ABC_tran:ANHZ02000006.1/27002-1+ANHZ02000002.1/1-27763	8.HYP:ANHZ02000008.1/55084-63449,9.Bac_luciferase:ANHZ02000020.1/37037-28460
GCA_000526535.1	Kocuria palustris	Micrococcaceae	Actinomycetales	Actinomycetia	Actinobacteriota	Bacteria	isolate	1	1			10.A:JAGG01000001.1/9240-18901
GCA_001275345.1	Kocuria palustris	Micrococcaceae	Actinomycetales	Actinomycetia	Actinobacteriota	Bacteria	isolate	1	2			9.Bac_luciferase:CP012507.1/669427-677975,8.R:CP012507.1/1105274-1097473
GCA_001483775.1	Kocuria palustris	Micrococcaceae	Actinomycetales	Actinomycetia	Actinobacteriota	Bacteria	isolate	18	2		139.R:LQBJ01000010.1/373156-449269+LQBJ01000011.1/1-62698	5.Z:LQBJ01000011.1/259820-254470
GCA_003240705.1	Kocuria palustris	Micrococcaceae	Actinomycetales	Actinomycetia	Actinobacteriota	Bacteria	MAG	126	1		14.Y:QFND01000011.1/696-1+QFND01000021.1/1-13285
GCA_005502825.1	Kocuria palustris	Micrococcaceae	Actinomycetales	Actinomycetia	Actinobacteriota	Bacteria	isolate	58	4		69.ABC2_membrane:SCNB01000007.1/113122-141495+SCNB01000020.1/46548-5975,54.nrdF2:SCNB01000012.1/59155-100041+SCNB01000028.1/1-13160	9.Bac_luciferase:SCNB01000004.1/4078-12625,9.A:SCNB01000005.1/22809-31484
GCA_900008265.1	Kocuria palustris	Micrococcaceae	Actinomycetales	Actinomycetia	Actinobacteriota	Bacteria	isolate	95	1		34.HYP:CZJR01000041.1/23938-1+CZJR01000068.1/1-9693
GCA_000010285.1	Kocuria rhizophila_A	Micrococcaceae	Actinomycetales	Actinomycetia	Actinobacteriota	Bacteria	isolate	1	1			14.GSPII_E:AP009152.1/993614-1007310
GCA_001499775.1	Kocuria rhizophila_A	Micrococcaceae	Actinomycetales	Actinomycetia	Actinobacteriota	Bacteria	isolate	87	1		49.K:CZJW01000041.1/39338-52095+CZJW01000025.1/1-36572
GCA_002208685.2	Kocuria rhizophila_A	Micrococcaceae	Actinomycetales	Actinomycetia	Actinobacteriota	Bacteria	isolate	1	1			14.GSPII_E:CP022039.2/833847-820152
GCA_003290245.1	Kocuria rhizophila_A	Micrococcaceae	Actinomycetales	Actinomycetia	Actinobacteriota	Bacteria	isolate	1	0
GCA_003450595.1	Kocuria rhizophila_A	Micrococcaceae	Actinomycetales	Actinomycetia	Actinobacteriota	Bacteria	MAG	235	0
GCA_003507835.1	Kocuria rhizophila_A	Micrococcaceae	Actinomycetales	Actinomycetia	Actinobacteriota	Bacteria	MAG	273	0
GCA_007677595.1	Kocuria rhizophila_A	Micrococcaceae	Actinomycetales	Actinomycetia	Actinobacteriota	Bacteria	isolate	62	2			13.GSPII_E:VECX01000001.1/52830-40106,24.V:VECX01000009.1/117009-92884
GCA_900637835.1	Kocuria rhizophila_A	Micrococcaceae	Actinomycetales	Actinomycetia	Actinobacteriota	Bacteria	isolate	1	1			14.GSPII_E:LR134409.1/1826448-1812753
GCA_001408335.1	Kocuria salsicia	Micrococcaceae	Actinomycetales	Actinomycetia	Actinobacteriota	Bacteria	isolate	199	2		25.HYP:CZJU01000065.1/38516-41475+CZJU01000077.1/1-21983	9.Bac_luciferase:CZJU01000119.1/16430-7785
GCA_002250745.1	Kocuria salsicia	Micrococcaceae	Actinomycetales	Actinomycetia	Actinobacteriota	Bacteria	isolate	1	1			13.ychF:NPGE01000001.1/2356160-2343265
GCA_002398425.1	Kocuria salsicia	Micrococcaceae	Actinomycetales	Actinomycetia	Actinobacteriota	Bacteria	MAG	21	1		6.HYP:DGYR01000020.1/1761-1+DGYR01000007.1/1-4592
GCA_003989235.1	Kocuria salsicia	Micrococcaceae	Actinomycetales	Actinomycetia	Actinobacteriota	Bacteria	isolate	323	1			10.FtsX:RBMA01000016.1/17092-27005
GCA_003989485.1	Kocuria salsicia	Micrococcaceae	Actinomycetales	Actinomycetia	Actinobacteriota	Bacteria	isolate	87	1			10.FtsX:RBMB01000008.1/47919-57832
GCA_007681555.1	Kocuria salsicia	Micrococcaceae	Actinomycetales	Actinomycetia	Actinobacteriota	Bacteria	isolate	50	2		44.L:VELE01000001.1/9527-1+VELE01000011.1/87888-53854	13.HYP:VELE01000001.1/421642-408354
GCA_007681705.1	Kocuria salsicia	Micrococcaceae	Actinomycetales	Actinomycetia	Actinobacteriota	Bacteria	isolate	261	0
GCA_000023205.1	Micrococcus luteus	Micrococcaceae	Actinomycetales	Actinomycetia	Actinobacteriota	Bacteria	isolate	1	1			9.Bac_luciferase:CP001628.1/680911-672327
GCA_000176875.1	Micrococcus luteus	Micrococcaceae	Actinomycetales	Actinomycetia	Actinobacteriota	Bacteria	isolate	112	3		36.orn|stp:ADCD01000076.1/10844-38066+ADCD01000067.1/1-8381	9.comM:ADCD01000005.1/11058-1754,8.S:ADCD01000015.1/14456-6442
GCA_000180435.1	Micrococcus luteus	Micrococcaceae	Actinomycetales	Actinomycetia	Actinobacteriota	Bacteria	isolate	134	2		9.Bac_luciferase:CABC01000052.1/4212-7991+CABC01000053.1/1-4728,37.DUF2029:CABC01000132.1/19837-1+CABC01000030.1/26076-8797
GCA_000632005.1	Micrococcus luteus	Micrococcaceae	Actinomycetales	Actinomycetia	Actinobacteriota	Bacteria	isolate	183	0
GCA_000632145.1	Micrococcus luteus	Micrococcaceae	Actinomycetales	Actinomycetia	Actinobacteriota	Bacteria	isolate	118	1		9.Competence:JFYU01000023.1/49650-55586+JFYU01000081.1/1-2904
GCA_000632185.1	Micrococcus luteus	Micrococcaceae	Actinomycetales	Actinomycetia	Actinobacteriota	Bacteria	isolate	110	3		11.GSPII_F:JFYQ01000047.1/6123-1+JFYQ01000020.1/56797-51999,26.L:JFYQ01000089.1/54180-74858+JFYQ01000048.1/29382-24384	10.DUF520:JFYQ01000059.1/9991-20290
GCA_000828165.1	Micrococcus luteus	Micrococcaceae	Actinomycetales	Actinomycetia	Actinobacteriota	Bacteria	isolate	112	0
GCA_000877795.1	Micrococcus luteus	Micrococcaceae	Actinomycetales	Actinomycetia	Actinobacteriota	Bacteria	isolate	1	1			9.Bac_luciferase:CP007437.1/680958-672374
GCA_000946635.1	Micrococcus luteus	Micrococcaceae	Actinomycetales	Actinomycetia	Actinobacteriota	Bacteria	isolate	185	1		9.GSPII_E:JXSP01000010.1/3972-1+JXSP01000077.1/7532-2442
GCA_001061825.1	Micrococcus luteus	Micrococcaceae	Actinomycetales	Actinomycetia	Actinobacteriota	Bacteria	isolate	171	0
GCA_001066245.1	Micrococcus luteus	Micrococcaceae	Actinomycetales	Actinomycetia	Actinobacteriota	Bacteria	isolate	240	1		49.kipA:JUTN01000198.1/6601-46335+JUTN01000208.1/14950-5520
GCA_001543375.1	Micrococcus luteus	Micrococcaceae	Actinomycetales	Actinomycetia	Actinobacteriota	Bacteria	isolate	84	0
GCA_001556945.1	Micrococcus luteus	Micrococcaceae	Actinomycetales	Actinomycetia	Actinobacteriota	Bacteria	isolate	362	0
GCA_001595485.1	Micrococcus luteus	Micrococcaceae	Actinomycetales	Actinomycetia	Actinobacteriota	Bacteria	isolate	46	0
GCA_001595505.1	Micrococcus luteus	Micrococcaceae	Actinomycetales	Actinomycetia	Actinobacteriota	Bacteria	isolate	48	1			38.RNaseP_bact_a:LOSP01000043.1/127304-165554
GCA_001619895.1	Micrococcus luteus	Micrococcaceae	Actinomycetales	Actinomycetia	Actinobacteriota	Bacteria	isolate	76	0
GCA_001691605.1	Micrococcus luteus	Micrococcaceae	Actinomycetales	Actinomycetia	Actinobacteriota	Bacteria	isolate	8	1			10.Tnp_427:MAYP01000008.1/1065932-1056053
GCA_001750235.1	Micrococcus luteus	Micrococcaceae	Actinomycetales	Actinomycetia	Actinobacteriota	Bacteria	isolate	124	2		36.acdA:LWGN01000042.1/14754-21426+LWGN01000009.1/60236-30434	7.K:LWGN01000001.1/54771-47822
GCA_001816085.1	Micrococcus luteus	Micrococcaceae	Actinomycetales	Actinomycetia	Actinobacteriota	Bacteria	isolate	679	1			9.Bac_luciferase:KV825077.1/2256-10840
GCA_002008305.3	Micrococcus luteus	Micrococcaceae	Actinomycetales	Actinomycetia	Actinobacteriota	Bacteria	isolate	1	1			20.M:MVDF03000001.1/1486868-1466787
GCA_002088075.1	Micrococcus luteus	Micrococcaceae	Actinomycetales	Actinomycetia	Actinobacteriota	Bacteria	isolate	126	2		31.hisE:NAQZ01000030.1/28008-1+NAQZ01000002.1/83161-80642	9.Bac_luciferase:NAQZ01000006.1/38052-29461
GCA_002276745.1	Micrococcus luteus	Micrococcaceae	Actinomycetales	Actinomycetia	Actinobacteriota	Bacteria	isolate	93	2			10.DUF520:NCWR01000005.1/116610-126676,10.S:NCWR01000018.1/31532-41840
GCA_002276855.1	Micrococcus luteus	Micrococcaceae	Actinomycetales	Actinomycetia	Actinobacteriota	Bacteria	isolate	93	1		100.DUF2029:NCXE01000024.1/39348-1+NCXE01000006.1/118364-57624
GCA_002287775.1	Micrococcus luteus	Micrococcaceae	Actinomycetales	Actinomycetia	Actinobacteriota	Bacteria	isolate	2	0
GCA_002338085.1	Micrococcus luteus	Micrococcaceae	Actinomycetales	Actinomycetia	Actinobacteriota	Bacteria	MAG	89	1			8.F:DDHK01000008.1/37872-29707
GCA_002338685.1	Micrococcus luteus	Micrococcaceae	Actinomycetales	Actinomycetia	Actinobacteriota	Bacteria	MAG	175	1			10.HYP:DDIV01000119.1/16913-6801
GCA_002554275.1	Micrococcus luteus	Micrococcaceae	Actinomycetales	Actinomycetia	Actinobacteriota	Bacteria	isolate	1	0
GCA_002564125.1	Micrococcus luteus	Micrococcaceae	Actinomycetales	Actinomycetia	Actinobacteriota	Bacteria	isolate	2	1			7.M:PDBY01000001.1/404128-396685
GCA_002863345.1	Micrococcus luteus	Micrococcaceae	Actinomycetales	Actinomycetia	Actinobacteriota	Bacteria	isolate	56	1		34.P:PKJT01000015.1/30842-1+PKJT01000028.1/3949-698
GCA_002863365.1	Micrococcus luteus	Micrococcaceae	Actinomycetales	Actinomycetia	Actinobacteriota	Bacteria	isolate	33	1			9.Bac_luciferase:PKJU01000003.1/18071-26655
GCA_002863375.1	Micrococcus luteus	Micrococcaceae	Actinomycetales	Actinomycetia	Actinobacteriota	Bacteria	isolate	49	5		105.DUF2029:PKJV01000005.1/77986-1+PKJV01000008.1/147217-120153,11.HYP:PKJV01000010.1/4314-1+PKJV01000017.1/34384-28065	11.HYP.2:PKJV01000001.1/156150-167277,8.S:PKJV01000013.1/34022-25661,9.Bac_luciferase:PKJV01000014.1/28445-37226
GCA_002884675.1	Micrococcus luteus	Micrococcaceae	Actinomycetales	Actinomycetia	Actinobacteriota	Bacteria	isolate	56	2		6.S:PNGM01000021.1/14791-19071+PNGM01000017.1/40940-39088,16.Tnp_3:PNGM01000034.1/3048-1+PNGM01000016.1/1-13441
GCA_003071525.1	Micrococcus luteus	Micrococcaceae	Actinomycetales	Actinomycetia	Actinobacteriota	Bacteria	isolate	2	2			10.Bac_luciferase:CP025616.1/1110470-1119993,7.K:CP025616.1/1643138-1636403
GCA_003315015.1	Micrococcus luteus	Micrococcaceae	Actinomycetales	Actinomycetia	Actinobacteriota	Bacteria	isolate	33	3			10.comM:QNRG01000005.1/18409-28751,10.Competence:QNRG01000006.1/38345-28305,5.S:QNRG01000013.1/13573-18626
GCA_003417425.1	Micrococcus luteus	Micrococcaceae	Actinomycetales	Actinomycetia	Actinobacteriota	Bacteria	isolate	391	1			9.Bac_luciferase:QVMY01000035.1/6267-14858
GCA_003456825.1	Micrococcus luteus	Micrococcaceae	Actinomycetales	Actinomycetia	Actinobacteriota	Bacteria	MAG	275	1			9.Bac_luciferase:DMOQ01000123.1/862-9446
GCA_003530855.1	Micrococcus luteus	Micrococcaceae	Actinomycetales	Actinomycetia	Actinobacteriota	Bacteria	MAG	270	0
GCA_003691675.1	Micrococcus luteus	Micrococcaceae	Actinomycetales	Actinomycetia	Actinobacteriota	Bacteria	isolate	1	2			9.Bac_luciferase:CP033200.1/332763-324180,12.HYP:CP033200.1/2385495-2373783
GCA_003725655.1	Micrococcus luteus	Micrococcaceae	Actinomycetales	Actinomycetia	Actinobacteriota	Bacteria	isolate	140	1		10.S:RJLX01000064.1/3735-1+RJLX01000027.1/1-6363
GCA_003989335.1	Micrococcus luteus	Micrococcaceae	Actinomycetales	Actinomycetia	Actinobacteriota	Bacteria	isolate	503	1		8.S:RBLS01000049.1/9365-12049+RBLS01000113.1/6490-696
GCA_003989385.1	Micrococcus luteus	Micrococcaceae	Actinomycetales	Actinomycetia	Actinobacteriota	Bacteria	isolate	686	0
GCA_003989405.1	Micrococcus luteus	Micrococcaceae	Actinomycetales	Actinomycetia	Actinobacteriota	Bacteria	isolate	588	0
GCA_004117015.1	Micrococcus luteus	Micrococcaceae	Actinomycetales	Actinomycetia	Actinobacteriota	Bacteria	isolate	1	3			95.Tnp_481:CP026366.1/1136472-1041037,20.M:CP026366.1/1748435-1768606,40.orn:CP026366.1/2356491-2396727
GCA_004193195.1	Micrococcus luteus	Micrococcaceae	Actinomycetales	Actinomycetia	Actinobacteriota	Bacteria	isolate	215	4		72.HYP:SEML01000001.1/26869-96371+SEML01000161.1/3611-644,7.Z:SEML01000005.1/39160-41432+SEML01000101.1/9545-4379,8.K:SEML01000056.1/2768-1+SEML01000036.1/1-5480	10.Bac_luciferase:SEML01000021.1/13559-23573
GCA_004462905.1	Micrococcus luteus	Micrococcaceae	Actinomycetales	Actinomycetia	Actinobacteriota	Bacteria	isolate	48	2		134.cmtR:SMVL01000005.1/127998-1+SMVL01000032.1/1-6280	6.K:SMVL01000030.1/9035-3273
GCA_004462915.1	Micrococcus luteus	Micrococcaceae	Actinomycetales	Actinomycetia	Actinobacteriota	Bacteria	isolate	44	2		59.DUF2029:SMVK01000001.1/32945-1+SMVK01000031.1/64836-38747	7.K:SMVK01000029.1/26945-19924
GCA_004563765.1	Micrococcus luteus	Micrococcaceae	Actinomycetales	Actinomycetia	Actinobacteriota	Bacteria	isolate	405	1		10.DUF2029:SPNM01000168.1/3685-1+SPNM01000002.1/59931-54075
GCA_004569415.1	Micrococcus luteus	Micrococcaceae	Actinomycetales	Actinomycetia	Actinobacteriota	Bacteria	isolate	248	1		6.S:SPPS01000078.1/6468-10740+SPPS01000180.1/3139-1049
GCA_004570435.1	Micrococcus luteus	Micrococcaceae	Actinomycetales	Actinomycetia	Actinobacteriota	Bacteria	isolate	220	0
GCA_005144705.1	Micrococcus luteus	Micrococcaceae	Actinomycetales	Actinomycetia	Actinobacteriota	Bacteria	isolate	56	1		24.Tnp_3:SWLA01000032.1/770-3953+SWLA01000013.1/51853-30852
GCA_005144815.1	Micrococcus luteus	Micrococcaceae	Actinomycetales	Actinomycetia	Actinobacteriota	Bacteria	isolate	31	1		43.Tnp_427:SWFK01000027.1/944-946+SWFK01000010.1/113322-70264
GCA_006094415.1	Micrococcus luteus	Micrococcaceae	Actinomycetales	Actinomycetia	Actinobacteriota	Bacteria	isolate	1	1			9.Bac_luciferase:CP035298.1/243341-251925
GCA_006385885.1	Micrococcus luteus	Micrococcaceae	Actinomycetales	Actinomycetia	Actinobacteriota	Bacteria	isolate	111	2		5.Tnp_3:VFQL01000072.1/3095-1+VFQL01000028.1/29364-26981	9.Bac_luciferase:VFQL01000032.1/4596-13180
GCA_006704135.1	Micrococcus luteus	Micrococcaceae	Actinomycetales	Actinomycetia	Actinobacteriota	Bacteria	isolate	128	0
GCA_007665835.1	Micrococcus luteus	Micrococcaceae	Actinomycetales	Actinomycetia	Actinobacteriota	Bacteria	isolate	96	2		41.Tnp_3:VDOA01000015.1/40141-1+VDOA01000017.1/1-955	9.Bac_luciferase:VDOA01000003.1/8691-17274
GCA_007665885.1	Micrococcus luteus	Micrococcaceae	Actinomycetales	Actinomycetia	Actinobacteriota	Bacteria	isolate	122	1		61.Tnp_3:VDOB01000017.1/704-40848+VDOB01000014.1/47743-26934
GCA_007665935.1	Micrococcus luteus	Micrococcaceae	Actinomycetales	Actinomycetia	Actinobacteriota	Bacteria	isolate	82	2		110.HYP:VDOF01000011.1/67472-69567+VDOF01000008.1/110186-2355,39.crtN:VDOF01000013.1/26619-48580+VDOF01000014.1/47017-29946
GCA_007665995.1	Micrococcus luteus	Micrococcaceae	Actinomycetales	Actinomycetia	Actinobacteriota	Bacteria	isolate	158	3		73.Tnp_3:VDOI01000017.1/705-51920+VDOI01000020.1/1-21382	11.comM:VDOI01000001.1/298021-308897,9.Bac_luciferase:VDOI01000003.1/16985-25569
GCA_007667695.1	Micrococcus luteus	Micrococcaceae	Actinomycetales	Actinomycetia	Actinobacteriota	Bacteria	isolate	93	3		70.DUF2029:VDRP01000007.1/83431-136577+VDRP01000006.1/1-16907,6.S:VDRP01000020.1/31476-32942+VDRP01000001.1/363252-358844,29.Tnp_3:VDRP01000040.1/2907-1+VDRP01000014.1/1-25776
GCA_007667895.1	Micrococcus luteus	Micrococcaceae	Actinomycetales	Actinomycetia	Actinobacteriota	Bacteria	isolate	71	2			9.Bac_luciferase:VDRY01000002.1/263311-254728,12.HYP:VDRY01000003.1/106949-118702
GCA_007667915.1	Micrococcus luteus	Micrococcaceae	Actinomycetales	Actinomycetia	Actinobacteriota	Bacteria	isolate	107	2		42.crtN:VDRZ01000013.1/25735-52718+VDRZ01000015.1/44227-28768	9.Bac_luciferase:VDRZ01000004.1/211422-202838
GCA_007672865.1	Micrococcus luteus	Micrococcaceae	Actinomycetales	Actinomycetia	Actinobacteriota	Bacteria	isolate	135	0
GCA_007673195.1	Micrococcus luteus	Micrococcaceae	Actinomycetales	Actinomycetia	Actinobacteriota	Bacteria	isolate	104	1		170.DUF2029:VDZG01000002.1/110044-1+VDZG01000009.1/96755-36818
GCA_007673905.1	Micrococcus luteus	Micrococcaceae	Actinomycetales	Actinomycetia	Actinobacteriota	Bacteria	isolate	74	2		9.GSPII_E:VEAO01000008.1/132528-133698+VEAO01000003.1/214150-206801	20.M:VEAO01000008.1/25678-45666
GCA_007677285.1	Micrococcus luteus	Micrococcaceae	Actinomycetales	Actinomycetia	Actinobacteriota	Bacteria	isolate	52	0
GCA_007677325.1	Micrococcus luteus	Micrococcaceae	Actinomycetales	Actinomycetia	Actinobacteriota	Bacteria	isolate	61	1			47.HYP:VECL01000005.1/169799-122365
GCA_007677505.1	Micrococcus luteus	Micrococcaceae	Actinomycetales	Actinomycetia	Actinobacteriota	Bacteria	isolate	161	1		6.S:VECU01000020.1/31540-31880+VECU01000003.1/172746-166946
GCA_007677545.1	Micrococcus luteus	Micrococcaceae	Actinomycetales	Actinomycetia	Actinobacteriota	Bacteria	isolate	270	4		22.Tnp_3:VECV01000029.1/704-4637+VECV01000014.1/1-17858	11.GSPII_F:VECV01000001.1/353119-342405,7.K:VECV01000002.1/168748-175884,9.Bac_luciferase:VECV01000009.1/104328-95744
GCA_007677955.1	Micrococcus luteus	Micrococcaceae	Actinomycetales	Actinomycetia	Actinobacteriota	Bacteria	isolate	91	3		7.HYP:VEDR01000032.1/5176-1+VEDR01000005.1/1-2247	11.HYP:VEDR01000002.1/215430-204184,9.Bac_luciferase:VEDR01000010.1/71971-63387
GCA_007679155.1	Micrococcus luteus	Micrococcaceae	Actinomycetales	Actinomycetia	Actinobacteriota	Bacteria	isolate	217	1		9.Z:VEFX01000008.1/133202-134293+VEFX01000001.1/713274-705652
GCA_007829675.1	Micrococcus luteus	Micrococcaceae	Actinomycetales	Actinomycetia	Actinobacteriota	Bacteria	isolate	83	1			9.Bac_luciferase:VLJZ01000021.1/11304-19888
GCA_008868275.1	Micrococcus luteus	Micrococcaceae	Actinomycetales	Actinomycetia	Actinobacteriota	Bacteria	isolate	299	1			9.Bac_luciferase:WBMF01000007.1/23575-32159
GCA_009730415.1	Micrococcus luteus	Micrococcaceae	Actinomycetales	Actinomycetia	Actinobacteriota	Bacteria	isolate	1	1			63.N:CP046319.1/1304902-1241647
GCA_009769055.1	Micrococcus luteus	Micrococcaceae	Actinomycetales	Actinomycetia	Actinobacteriota	Bacteria	isolate	1	1			8.F:CP043842.1/2293810-2301975
GCA_009769145.2	Micrococcus luteus	Micrococcaceae	Actinomycetales	Actinomycetia	Actinobacteriota	Bacteria	isolate	1	0
GCA_009873315.1	Micrococcus luteus	Micrococcaceae	Actinomycetales	Actinomycetia	Actinobacteriota	Bacteria	isolate	1	0
GCA_011602345.1	Micrococcus luteus	Micrococcaceae	Actinomycetales	Actinomycetia	Actinobacteriota	Bacteria	isolate	49	2		18.M:JAAOIP010000016.1/17109-26964+JAAOIP010000001.1/1-8324	10.Bac_luciferase:JAAOIP010000005.1/4546-14444
GCA_011751645.1	Micrococcus luteus	Micrococcaceae	Actinomycetales	Actinomycetia	Actinobacteriota	Bacteria	isolate	109	1		9.Bac_luciferase:JAAFKM010000029.1/6315-1+JAAFKM010000001.1/184457-181896
GCA_012843475.1	Micrococcus luteus	Micrococcaceae	Actinomycetales	Actinomycetia	Actinobacteriota	Bacteria	isolate	47	3			10.DUF520:JABAFF010000001.1/218759-208693,9.S:JABAFF010000002.1/308877-300201,9.Bac_luciferase:JABAFF010000003.1/10525-19109
GCA_013041625.1	Micrococcus luteus	Micrococcaceae	Actinomycetales	Actinomycetia	Actinobacteriota	Bacteria	isolate	221	3		12.recD2:JABBWS010000087.1/8718-1+JABBWS010000052.1/1-2972	9.GSPII_E:JABBWS010000004.1/37536-28986,9.Bac_luciferase:JABBWS010000043.1/10054-1471
GCA_013041635.1	Micrococcus luteus	Micrococcaceae	Actinomycetales	Actinomycetia	Actinobacteriota	Bacteria	isolate	165	0
GCA_013426035.1	Micrococcus luteus	Micrococcaceae	Actinomycetales	Actinomycetia	Actinobacteriota	Bacteria	isolate	1	1			16.M:CP059046.1/759044-774602
GCA_014138395.1	Micrococcus luteus	Micrococcaceae	Actinomycetales	Actinomycetia	Actinobacteriota	Bacteria	isolate	42	1		10.P:JACJIO010000019.1/27043-34899+JACJIO010000002.1/1-2502
GCA_014138885.1	Micrococcus luteus	Micrococcaceae	Actinomycetales	Actinomycetia	Actinobacteriota	Bacteria	isolate	2	2			6.DUF3263:JACJIK010000001.1/508908-502803,6.K:JACJIK010000001.1/1379706-1373944
GCA_014217235.1	Micrococcus luteus	Micrococcaceae	Actinomycetales	Actinomycetia	Actinobacteriota	Bacteria	isolate	1	0
GCA_900142795.1	Micrococcus luteus	Micrococcaceae	Actinomycetales	Actinomycetia	Actinobacteriota	Bacteria	isolate	37	2		88.A:FRCE01000009.1/80495-124670+FRCE01000014.1/1-44320,9.Bac_luciferase:FRCE01000017.1/5869-1+FRCE01000002.1/1-3163
GCA_900163885.1	Micrococcus luteus	Micrococcaceae	Actinomycetales	Actinomycetia	Actinobacteriota	Bacteria	isolate	114	2		14.P:FUKT01000062.1/11434-1+FUKT01000037.1/36994-33985	10.sigA:FUKT01000103.1/17768-7991
GCA_900452945.1	Micrococcus luteus	Micrococcaceae	Actinomycetales	Actinomycetia	Actinobacteriota	Bacteria	isolate	2	1			16.S:UGPO01000002.1/2458867-2475003
GCA_900453025.1	Micrococcus luteus	Micrococcaceae	Actinomycetales	Actinomycetia	Actinobacteriota	Bacteria	isolate	2	2			9.Bac_luciferase:UGPQ01000001.1/670559-679143,15.K:UGPQ01000001.1/1179884-1164444
GCA_900475555.1	Micrococcus luteus	Micrococcaceae	Actinomycetales	Actinomycetia	Actinobacteriota	Bacteria	isolate	1	2			42.A:LS483396.1/1063014-1104819,9.Bac_luciferase:LS483396.1/1731808-1723224
GCA_900537135.1	Micrococcus luteus	Micrococcaceae	Actinomycetales	Actinomycetia	Actinobacteriota	Bacteria	isolate	27	3		103.S:UNRH01000016.1/6056-1+UNRH01000007.1/1-97135	10.DUF520:UNRH01000003.1/148630-158696,9.Bac_luciferase:UNRH01000014.1/13753-22337
GCA_902363225.1	Micrococcus luteus	Micrococcaceae	Actinomycetales	Actinomycetia	Actinobacteriota	Bacteria	isolate	42	1		11.S:CABIZL010000013.1/4023-1+CABIZL010000011.1/1-6493
GCA_902506365.1	Micrococcus luteus	Micrococcaceae	Actinomycetales	Actinomycetia	Actinobacteriota	Bacteria	isolate	52	1			9.Bac_luciferase:LR733070.1/562158-553575
GCA_902506395.1	Micrococcus luteus	Micrococcaceae	Actinomycetales	Actinomycetia	Actinobacteriota	Bacteria	isolate	19	0
GCA_902506405.1	Micrococcus luteus	Micrococcaceae	Actinomycetales	Actinomycetia	Actinobacteriota	Bacteria	isolate	80	1			17.M:LR732389.1/497900-514645
GCA_000175615.1	Rothia mucilaginosa	Micrococcaceae	Actinomycetales	Actinomycetia	Actinobacteriota	Bacteria	isolate	25	0
GCA_000231235.1	Rothia mucilaginosa	Micrococcaceae	Actinomycetales	Actinomycetia	Actinobacteriota	Bacteria	isolate	8	0
GCA_001060545.1	Rothia mucilaginosa	Micrococcaceae	Actinomycetales	Actinomycetia	Actinobacteriota	Bacteria	isolate	33	0
GCA_001063995.1	Rothia mucilaginosa	Micrococcaceae	Actinomycetales	Actinomycetia	Actinobacteriota	Bacteria	isolate	13	0
GCA_001064265.1	Rothia mucilaginosa	Micrococcaceae	Actinomycetales	Actinomycetia	Actinobacteriota	Bacteria	isolate	14	0
GCA_001065115.1	Rothia mucilaginosa	Micrococcaceae	Actinomycetales	Actinomycetia	Actinobacteriota	Bacteria	isolate	10	0
GCA_001811075.1	Rothia mucilaginosa	Micrococcaceae	Actinomycetales	Actinomycetia	Actinobacteriota	Bacteria	isolate	26	0
GCA_001812085.1	Rothia mucilaginosa	Micrococcaceae	Actinomycetales	Actinomycetia	Actinobacteriota	Bacteria	isolate	17	0
GCA_001812205.1	Rothia mucilaginosa	Micrococcaceae	Actinomycetales	Actinomycetia	Actinobacteriota	Bacteria	isolate	25	0
GCA_001812285.1	Rothia mucilaginosa	Micrococcaceae	Actinomycetales	Actinomycetia	Actinobacteriota	Bacteria	isolate	14	0
GCA_001812975.1	Rothia mucilaginosa	Micrococcaceae	Actinomycetales	Actinomycetia	Actinobacteriota	Bacteria	isolate	46	0
GCA_001813685.1	Rothia mucilaginosa	Micrococcaceae	Actinomycetales	Actinomycetia	Actinobacteriota	Bacteria	isolate	26	0
GCA_001813725.1	Rothia mucilaginosa	Micrococcaceae	Actinomycetales	Actinomycetia	Actinobacteriota	Bacteria	isolate	36	0
GCA_001813895.1	Rothia mucilaginosa	Micrococcaceae	Actinomycetales	Actinomycetia	Actinobacteriota	Bacteria	isolate	37	0
GCA_001814645.1	Rothia mucilaginosa	Micrococcaceae	Actinomycetales	Actinomycetia	Actinobacteriota	Bacteria	isolate	26	0
GCA_001814995.1	Rothia mucilaginosa	Micrococcaceae	Actinomycetales	Actinomycetia	Actinobacteriota	Bacteria	isolate	22	0
GCA_001815155.1	Rothia mucilaginosa	Micrococcaceae	Actinomycetales	Actinomycetia	Actinobacteriota	Bacteria	isolate	23	0
GCA_001815755.1	Rothia mucilaginosa	Micrococcaceae	Actinomycetales	Actinomycetia	Actinobacteriota	Bacteria	isolate	52	0
GCA_001836735.1	Rothia mucilaginosa	Micrococcaceae	Actinomycetales	Actinomycetia	Actinobacteriota	Bacteria	isolate	13	1			33.tlyC|psaA:KV830305.1/881904-848986
GCA_001837265.1	Rothia mucilaginosa	Micrococcaceae	Actinomycetales	Actinomycetia	Actinobacteriota	Bacteria	isolate	12	0
GCA_001837295.1	Rothia mucilaginosa	Micrococcaceae	Actinomycetales	Actinomycetia	Actinobacteriota	Bacteria	isolate	42	0
GCA_002861015.1	Rothia mucilaginosa	Micrococcaceae	Actinomycetales	Actinomycetia	Actinobacteriota	Bacteria	isolate	9	0
GCA_902373445.1	Rothia mucilaginosa	Micrococcaceae	Actinomycetales	Actinomycetia	Actinobacteriota	Bacteria	MAG	163	0
GCA_001061665.1	Rothia mucilaginosa_A	Micrococcaceae	Actinomycetales	Actinomycetia	Actinobacteriota	Bacteria	isolate	16	1			33.rpsT:JVSP01000016.1/274960-241748
GCA_001065135.1	Rothia mucilaginosa_A	Micrococcaceae	Actinomycetales	Actinomycetia	Actinobacteriota	Bacteria	isolate	43	1		17.tlyC|psaA:JVFS01000033.1/153542-165104+JVFS01000003.1/1-5830
GCA_001065485.1	Rothia mucilaginosa_A	Micrococcaceae	Actinomycetales	Actinomycetia	Actinobacteriota	Bacteria	isolate	167	0
GCA_001809565.1	Rothia mucilaginosa_A	Micrococcaceae	Actinomycetales	Actinomycetia	Actinobacteriota	Bacteria	isolate	19	0
GCA_001812775.1	Rothia mucilaginosa_A	Micrococcaceae	Actinomycetales	Actinomycetia	Actinobacteriota	Bacteria	isolate	23	1		34.rpsT:KV810425.1/48350-55636+KV810427.1/1-26730
GCA_001813965.1	Rothia mucilaginosa_A	Micrococcaceae	Actinomycetales	Actinomycetia	Actinobacteriota	Bacteria	isolate	25	0
GCA_001836905.1	Rothia mucilaginosa_A	Micrococcaceae	Actinomycetales	Actinomycetia	Actinobacteriota	Bacteria	isolate	42	0
GCA_900545375.1	Rothia mucilaginosa_A	Micrococcaceae	Actinomycetales	Actinomycetia	Actinobacteriota	Bacteria	MAG	7	0
GCA_001548235.1	Rothia mucilaginosa_B	Micrococcaceae	Actinomycetales	Actinomycetia	Actinobacteriota	Bacteria	isolate	1	0
GCA_902373395.1	Rothia mucilaginosa_B	Micrococcaceae	Actinomycetales	Actinomycetia	Actinobacteriota	Bacteria	MAG	398	0
GCA_000011025.1	Rothia sp001808955	Micrococcaceae	Actinomycetales	Actinomycetia	Actinobacteriota	Bacteria	isolate	1	0
GCA_001061655.1	Rothia sp001808955	Micrococcaceae	Actinomycetales	Actinomycetia	Actinobacteriota	Bacteria	isolate	38	0
GCA_001062855.1	Rothia sp001808955	Micrococcaceae	Actinomycetales	Actinomycetia	Actinobacteriota	Bacteria	isolate	28	0
GCA_001063545.1	Rothia sp001808955	Micrococcaceae	Actinomycetales	Actinomycetia	Actinobacteriota	Bacteria	isolate	35	0
GCA_001064575.1	Rothia sp001808955	Micrococcaceae	Actinomycetales	Actinomycetia	Actinobacteriota	Bacteria	isolate	224	0
GCA_001064585.1	Rothia sp001808955	Micrococcaceae	Actinomycetales	Actinomycetia	Actinobacteriota	Bacteria	isolate	102	0
GCA_001067345.1	Rothia sp001808955	Micrococcaceae	Actinomycetales	Actinomycetia	Actinobacteriota	Bacteria	isolate	237	0
GCA_001067855.1	Rothia sp001808955	Micrococcaceae	Actinomycetales	Actinomycetia	Actinobacteriota	Bacteria	isolate	66	0
GCA_001808945.1	Rothia sp001808955	Micrococcaceae	Actinomycetales	Actinomycetia	Actinobacteriota	Bacteria	isolate	45	0
GCA_001808955.1	Rothia sp001808955	Micrococcaceae	Actinomycetales	Actinomycetia	Actinobacteriota	Bacteria	isolate	23	0
GCA_001810135.1	Rothia sp001808955	Micrococcaceae	Actinomycetales	Actinomycetia	Actinobacteriota	Bacteria	isolate	36	0
GCA_001810515.1	Rothia sp001808955	Micrococcaceae	Actinomycetales	Actinomycetia	Actinobacteriota	Bacteria	isolate	42	0
GCA_001810775.1	Rothia sp001808955	Micrococcaceae	Actinomycetales	Actinomycetia	Actinobacteriota	Bacteria	isolate	38	0
GCA_001812895.1	Rothia sp001808955	Micrococcaceae	Actinomycetales	Actinomycetia	Actinobacteriota	Bacteria	isolate	65	0
GCA_001813145.1	Rothia sp001808955	Micrococcaceae	Actinomycetales	Actinomycetia	Actinobacteriota	Bacteria	isolate	31	0
GCA_001813565.1	Rothia sp001808955	Micrococcaceae	Actinomycetales	Actinomycetia	Actinobacteriota	Bacteria	isolate	35	0
GCA_001814485.1	Rothia sp001808955	Micrococcaceae	Actinomycetales	Actinomycetia	Actinobacteriota	Bacteria	isolate	23	0
GCA_001914075.1	Rothia sp001808955	Micrococcaceae	Actinomycetales	Actinomycetia	Actinobacteriota	Bacteria	MAG	21	0
GCA_002386365.1	Rothia sp001808955	Micrococcaceae	Actinomycetales	Actinomycetia	Actinobacteriota	Bacteria	isolate	2	0
GCA_012396615.1	Rothia terrae	Micrococcaceae	Actinomycetales	Actinomycetia	Actinobacteriota	Bacteria	isolate	41	0
GCA_900546865.1	Rothia terrae	Micrococcaceae	Actinomycetales	Actinomycetia	Actinobacteriota	Bacteria	MAG	214	0
GCA_900756125.1	Rothia terrae	Micrococcaceae	Actinomycetales	Actinomycetia	Actinobacteriota	Bacteria	MAG	395	1		30.0:CAAEIY010000069.1/14119-1+CAAEIY010000009.1/36893-21003
GCA_003002955.1	Glycomyces artemisiae	Micromonosporaceae	Mycobacteriales	Actinomycetia	Actinobacteriota	Bacteria	isolate	22	1		13.RNaseP_bact_a:PVTJ01000013.1/1620-1+PVTJ01000006.1/1-11707
GCA_013361895.1	Glycomyces artemisiae	Micromonosporaceae	Mycobacteriales	Actinomycetia	Actinobacteriota	Bacteria	MAG	937	0
GCA_000173655.1	Corynebacterium amycolatum_A	Mycobacteriaceae	Mycobacteriales	Actinomycetia	Actinobacteriota	Bacteria	isolate	48	1		7.HYP:ABZU01000026.1/105-1+ABZU01000017.1/44428-37580
GCA_000411235.1	Corynebacterium amycolatum_A	Mycobacteriaceae	Mycobacteriales	Actinomycetia	Actinobacteriota	Bacteria	isolate	1	1			7.DUF695:KE150404.1/453408-460339
GCA_001055915.1	Corynebacterium amycolatum_A	Mycobacteriaceae	Mycobacteriales	Actinomycetia	Actinobacteriota	Bacteria	isolate	83	0
GCA_001055995.1	Corynebacterium amycolatum_A	Mycobacteriaceae	Mycobacteriales	Actinomycetia	Actinobacteriota	Bacteria	isolate	36	3		49.R:JVOW01000011.1/5536-1+JVOW01000016.1/1-43761,98.M:JVOW01000012.1/7226-8665+JVOW01000028.1/1-96488	16.K:JVOW01000034.1/152795-136972
GCA_001076435.1	Corynebacterium amycolatum_A	Mycobacteriaceae	Mycobacteriales	Actinomycetia	Actinobacteriota	Bacteria	isolate	44	0
GCA_001722255.1	Corynebacterium amycolatum_A	Mycobacteriaceae	Mycobacteriales	Actinomycetia	Actinobacteriota	Bacteria	isolate	41	1		41.L:MIFV01000041.1/28009-1+MIFV01000012.1/1-12835
GCA_001807075.1	Corynebacterium amycolatum_A	Mycobacteriaceae	Mycobacteriales	Actinomycetia	Actinobacteriota	Bacteria	isolate	55	2			7.HYP:KV787355.1/27157-34107,37.L:KV787380.1/197198-160266
GCA_001809065.1	Corynebacterium amycolatum_A	Mycobacteriaceae	Mycobacteriales	Actinomycetia	Actinobacteriota	Bacteria	isolate	45	0
GCA_001809225.1	Corynebacterium amycolatum_A	Mycobacteriaceae	Mycobacteriales	Actinomycetia	Actinobacteriota	Bacteria	isolate	37	2			11.K:KV796532.1/6074-16822,8.A:KV796548.1/12299-4348
GCA_001809925.1	Corynebacterium amycolatum_A	Mycobacteriaceae	Mycobacteriales	Actinomycetia	Actinobacteriota	Bacteria	isolate	44	0
GCA_001810195.1	Corynebacterium amycolatum_A	Mycobacteriaceae	Mycobacteriales	Actinomycetia	Actinobacteriota	Bacteria	isolate	59	1			9.P:KV800169.1/16456-25319
GCA_001810555.1	Corynebacterium amycolatum_A	Mycobacteriaceae	Mycobacteriales	Actinomycetia	Actinobacteriota	Bacteria	isolate	37	1			8.R:KV801843.1/37951-29842
GCA_001810585.1	Corynebacterium amycolatum_A	Mycobacteriaceae	Mycobacteriales	Actinomycetia	Actinobacteriota	Bacteria	isolate	52	1		37.L:KV801872.1/42216-77960+KV801900.1/1-1359
GCA_001811805.1	Corynebacterium amycolatum_A	Mycobacteriaceae	Mycobacteriales	Actinomycetia	Actinobacteriota	Bacteria	isolate	16	0
GCA_001812455.1	Corynebacterium amycolatum_A	Mycobacteriaceae	Mycobacteriales	Actinomycetia	Actinobacteriota	Bacteria	isolate	82	1			7.DUF664:KV809157.1/93635-86683
GCA_001812845.1	Corynebacterium amycolatum_A	Mycobacteriaceae	Mycobacteriales	Actinomycetia	Actinobacteriota	Bacteria	isolate	36	2		38.R:KV810586.1/3208-1+KV810590.1/72182-36999	11.L:KV810598.1/34065-44609
GCA_001814235.1	Corynebacterium amycolatum_A	Mycobacteriaceae	Mycobacteriales	Actinomycetia	Actinobacteriota	Bacteria	isolate	46	0
GCA_001837705.1	Corynebacterium amycolatum_A	Mycobacteriaceae	Mycobacteriales	Actinomycetia	Actinobacteriota	Bacteria	isolate	43	1			40.R:KV833582.1/77227-36857
GCA_001838215.1	Corynebacterium amycolatum_A	Mycobacteriaceae	Mycobacteriales	Actinomycetia	Actinobacteriota	Bacteria	isolate	47	2		5.HYP:KV836083.1/4528-1+KV836075.1/266270-265643,15.ychF:KV836086.1/92175-103832+KV836084.1/72793-69272
GCA_001838245.1	Corynebacterium amycolatum_A	Mycobacteriaceae	Mycobacteriales	Actinomycetia	Actinobacteriota	Bacteria	isolate	39	1			38.R:KV836107.1/75202-36832
GCA_001838255.1	Corynebacterium amycolatum_A	Mycobacteriaceae	Mycobacteriales	Actinomycetia	Actinobacteriota	Bacteria	isolate	57	1			7.K:KV836150.1/6086-13430
GCA_001838335.1	Corynebacterium amycolatum_A	Mycobacteriaceae	Mycobacteriales	Actinomycetia	Actinobacteriota	Bacteria	isolate	30	0
GCA_001913955.1	Corynebacterium amycolatum_A	Mycobacteriaceae	Mycobacteriales	Actinomycetia	Actinobacteriota	Bacteria	MAG	21	1		11.K:MKXS01000010.1/8694-1+MKXS01000009.1/102585-100331
GCA_002209185.2	Corynebacterium amycolatum_A	Mycobacteriaceae	Mycobacteriales	Actinomycetia	Actinobacteriota	Bacteria	isolate	1	3			99.M:CP022054.2/1243524-1144709,114.R:CP022054.2/1302637-1416745,9.P:CP022054.2/2183796-2174904
GCA_002847785.1	Corynebacterium amycolatum_A	Mycobacteriaceae	Mycobacteriales	Actinomycetia	Actinobacteriota	Bacteria	isolate	16	1			6.M:PKHS01000001.1/219364-213368
GCA_002861405.1	Corynebacterium amycolatum_A	Mycobacteriaceae	Mycobacteriales	Actinomycetia	Actinobacteriota	Bacteria	isolate	39	0
GCA_003955985.1	Corynebacterium amycolatum_A	Mycobacteriaceae	Mycobacteriales	Actinomycetia	Actinobacteriota	Bacteria	isolate	3	3			9.P:CP033784.1/298777-290274,108.Tnp_110|nlpD:CP033784.1/708753-600889,17.ychF:CP033784.1/1904228-1887663
GCA_008042245.1	Corynebacterium amycolatum_A	Mycobacteriaceae	Mycobacteriales	Actinomycetia	Actinobacteriota	Bacteria	isolate	46	1			38.R:NOVR01000037.1/74962-36734
GCA_008368695.1	Corynebacterium amycolatum_A	Mycobacteriaceae	Mycobacteriales	Actinomycetia	Actinobacteriota	Bacteria	isolate	115	0
GCA_008726175.1	Corynebacterium amycolatum_A	Mycobacteriaceae	Mycobacteriales	Actinomycetia	Actinobacteriota	Bacteria	isolate	65	1		8.K:VYVD01000040.1/12108-14894+VYVD01000019.1/1-4820
GCA_008726215.1	Corynebacterium amycolatum_A	Mycobacteriaceae	Mycobacteriales	Actinomycetia	Actinobacteriota	Bacteria	isolate	61	0
GCA_008726455.1	Corynebacterium amycolatum_A	Mycobacteriaceae	Mycobacteriales	Actinomycetia	Actinobacteriota	Bacteria	isolate	65	1			9.L:VYVQ01000008.1/58060-67507
GCA_014334955.1	Corynebacterium amycolatum_A	Mycobacteriaceae	Mycobacteriales	Actinomycetia	Actinobacteriota	Bacteria	isolate	34	4			9.M:PDGU01000007.1/210056-218698,19.ychF:PDGU01000008.1/88650-69246,10.T:PDGU01000011.1/82515-72816,11.K:PDGU01000024.1/238453-226980
GCA_014334985.1	Corynebacterium amycolatum_A	Mycobacteriaceae	Mycobacteriales	Actinomycetia	Actinobacteriota	Bacteria	isolate	49	0
GCA_014335015.1	Corynebacterium amycolatum_A	Mycobacteriaceae	Mycobacteriales	Actinomycetia	Actinobacteriota	Bacteria	isolate	31	0
GCA_014335085.1	Corynebacterium amycolatum_A	Mycobacteriaceae	Mycobacteriales	Actinomycetia	Actinobacteriota	Bacteria	isolate	19	2			47.R:PDHB01000001.1/729028-775950,10.L:PDHB01000016.1/152261-161761
GCA_014335115.1	Corynebacterium amycolatum_A	Mycobacteriaceae	Mycobacteriales	Actinomycetia	Actinobacteriota	Bacteria	isolate	45	2			6.M:PDGY01000002.1/67439-73438,10.L:PDGY01000041.1/71079-81361
GCA_014335195.1	Corynebacterium amycolatum_A	Mycobacteriaceae	Mycobacteriales	Actinomycetia	Actinobacteriota	Bacteria	isolate	37	2		39.R:PDHG01000036.1/142941-143195+PDHG01000001.1/1-38370	10.L:PDHG01000036.1/27737-17356
GCA_014335215.1	Corynebacterium amycolatum_A	Mycobacteriaceae	Mycobacteriales	Actinomycetia	Actinobacteriota	Bacteria	isolate	51	2			6.M:PDHF01000002.1/22488-16497,7.HYP:PDHF01000043.1/44558-37608
GCA_902381695.1	Corynebacterium amycolatum_A	Mycobacteriaceae	Mycobacteriales	Actinomycetia	Actinobacteriota	Bacteria	isolate	1	1			7.DUF695:LR698960.1/453408-460339
GCA_001057615.1	Corynebacterium aurimucosum_E	Mycobacteriaceae	Mycobacteriales	Actinomycetia	Actinobacteriota	Bacteria	isolate	119	0
GCA_001059565.1	Corynebacterium aurimucosum_E	Mycobacteriaceae	Mycobacteriales	Actinomycetia	Actinobacteriota	Bacteria	isolate	115	0
GCA_001913985.1	Corynebacterium aurimucosum_E	Mycobacteriaceae	Mycobacteriales	Actinomycetia	Actinobacteriota	Bacteria	MAG	97	1			6.UPF0126|bdcR:MKXT01000015.1/23653-29944
GCA_900538785.1	Corynebacterium aurimucosum_E	Mycobacteriaceae	Mycobacteriales	Actinomycetia	Actinobacteriota	Bacteria	MAG	50	1			6.UPF0126|bdcR:UPZQ01000019.1/21848-15557
GCA_000234765.2	Corynebacterium casei	Mycobacteriaceae	Mycobacteriales	Actinomycetia	Actinobacteriota	Bacteria	isolate	106	1			9.L:CAFW01000079.1/55530-64588
GCA_000550785.1	Corynebacterium casei	Mycobacteriaceae	Mycobacteriales	Actinomycetia	Actinobacteriota	Bacteria	isolate	3	1			101.nrdF2:CP004350.1/2598582-2497498
GCA_003530675.1	Corynebacterium casei	Mycobacteriaceae	Mycobacteriales	Actinomycetia	Actinobacteriota	Bacteria	MAG	46	0
GCA_900163675.1	Corynebacterium casei	Mycobacteriaceae	Mycobacteriales	Actinomycetia	Actinobacteriota	Bacteria	isolate	52	0
GCA_001941465.1	Corynebacterium flavescens	Mycobacteriaceae	Mycobacteriales	Actinomycetia	Actinobacteriota	Bacteria	isolate	1	1			51.G:CP009246.1/2025355-2076198
GCA_002390965.1	Corynebacterium flavescens	Mycobacteriaceae	Mycobacteriales	Actinomycetia	Actinobacteriota	Bacteria	MAG	54	0
GCA_002429805.1	Corynebacterium flavescens	Mycobacteriaceae	Mycobacteriales	Actinomycetia	Actinobacteriota	Bacteria	MAG	144	0
GCA_003522365.1	Corynebacterium flavescens	Mycobacteriaceae	Mycobacteriales	Actinomycetia	Actinobacteriota	Bacteria	MAG	61	1			7.Bac_luciferase:DPFP01000046.1/86127-79485
GCA_006539465.1	Corynebacterium flavescens	Mycobacteriaceae	Mycobacteriales	Actinomycetia	Actinobacteriota	Bacteria	isolate	90	1			25.E:BJNB01000001.1/43507-18494
GCA_008693105.1	Corynebacterium flavescens	Mycobacteriaceae	Mycobacteriales	Actinomycetia	Actinobacteriota	Bacteria	isolate	46	2			25.E:VXKK01000026.1/223554-248566,51.G:VXKK01000037.1/15582-66425
GCA_000819445.1	Corynebacterium humireducens	Mycobacteriaceae	Mycobacteriales	Actinomycetia	Actinobacteriota	Bacteria	isolate	1	1			53.R:CP005286.1/708251-654760
GCA_001571025.1	Corynebacterium humireducens	Mycobacteriaceae	Mycobacteriales	Actinomycetia	Actinobacteriota	Bacteria	isolate	51	1		20.R:BCSU01000019.1/12767-1+BCSU01000024.1/1-7560
GCA_012510795.1	Corynebacterium humireducens	Mycobacteriaceae	Mycobacteriales	Actinomycetia	Actinobacteriota	Bacteria	MAG	269	1			8.T:JAAZHI010000051.1/4875-12895
GCA_000477995.1	Corynebacterium kefirresidentii	Mycobacteriaceae	Mycobacteriales	Actinomycetia	Actinobacteriota	Bacteria	isolate	8	0
GCA_000478035.1	Corynebacterium kefirresidentii	Mycobacteriaceae	Mycobacteriales	Actinomycetia	Actinobacteriota	Bacteria	isolate	4	0
GCA_000478055.1	Corynebacterium kefirresidentii	Mycobacteriaceae	Mycobacteriales	Actinomycetia	Actinobacteriota	Bacteria	isolate	6	0
GCA_000478115.1	Corynebacterium kefirresidentii	Mycobacteriaceae	Mycobacteriales	Actinomycetia	Actinobacteriota	Bacteria	isolate	7	0
GCA_000478155.1	Corynebacterium kefirresidentii	Mycobacteriaceae	Mycobacteriales	Actinomycetia	Actinobacteriota	Bacteria	isolate	10	0
GCA_001054195.1	Corynebacterium kefirresidentii	Mycobacteriaceae	Mycobacteriales	Actinomycetia	Actinobacteriota	Bacteria	isolate	48	1			7.P:JVXO01000013.1/195219-202171
GCA_002154655.1	Corynebacterium kefirresidentii	Mycobacteriaceae	Mycobacteriales	Actinomycetia	Actinobacteriota	Bacteria	isolate	472	0
GCA_011525585.1	Corynebacterium kefirresidentii	Mycobacteriaceae	Mycobacteriales	Actinomycetia	Actinobacteriota	Bacteria	MAG	54	1		36.eccCa1:WVRR01000011.1/13104-1+WVRR01000038.1/50867-27639
GCA_000835165.1	Corynebacterium marinum	Mycobacteriaceae	Mycobacteriales	Actinomycetia	Actinobacteriota	Bacteria	isolate	3	0
GCA_012515295.1	Corynebacterium marinum	Mycobacteriaceae	Mycobacteriales	Actinomycetia	Actinobacteriota	Bacteria	MAG	482	0
GCA_014645275.1	Corynebacterium marinum	Mycobacteriaceae	Mycobacteriales	Actinomycetia	Actinobacteriota	Bacteria	isolate	15	0
GCA_000158635.1	Corynebacterium matruchotii	Mycobacteriaceae	Mycobacteriales	Actinomycetia	Actinobacteriota	Bacteria	isolate	10	1			41.A:EQ973329.1/11656-52397
GCA_000175375.1	Corynebacterium matruchotii	Mycobacteriaceae	Mycobacteriales	Actinomycetia	Actinobacteriota	Bacteria	isolate	8	0
GCA_003638845.1	Corynebacterium matruchotii	Mycobacteriaceae	Mycobacteriales	Actinomycetia	Actinobacteriota	Bacteria	MAG	317	0
GCA_008868665.1	Corynebacterium matruchotii	Mycobacteriaceae	Mycobacteriales	Actinomycetia	Actinobacteriota	Bacteria	isolate	50	0
GCA_011612265.1	Corynebacterium matruchotii	Mycobacteriaceae	Mycobacteriales	Actinomycetia	Actinobacteriota	Bacteria	isolate	1	0
GCA_900447555.1	Corynebacterium matruchotii	Mycobacteriaceae	Mycobacteriales	Actinomycetia	Actinobacteriota	Bacteria	isolate	36	0
GCA_900638255.1	Corynebacterium matruchotii	Mycobacteriaceae	Mycobacteriales	Actinomycetia	Actinobacteriota	Bacteria	isolate	1	1			14.K:LR134504.1/2713312-2727391
GCA_000213935.2	Corynebacterium nuruki	Mycobacteriaceae	Mycobacteriales	Actinomycetia	Actinobacteriota	Bacteria	isolate	68	1		49.acdA:AFIZ01000022.1/29755-1+AFIZ01000021.1/139209-119778
GCA_003524425.1	Corynebacterium nuruki	Mycobacteriaceae	Mycobacteriales	Actinomycetia	Actinobacteriota	Bacteria	MAG	344	1		8.M:DQID01000067.1/1099-3713+DQID01000074.1/1-5589
GCA_007970465.1	Corynebacterium nuruki	Mycobacteriaceae	Mycobacteriales	Actinomycetia	Actinobacteriota	Bacteria	isolate	1	1			51.acdA:CP042429.1/2662443-2713129
GCA_001552965.1	Corynebacterium phoceense	Mycobacteriaceae	Mycobacteriales	Actinomycetia	Actinobacteriota	Bacteria	isolate	46	0
GCA_001563605.1	Corynebacterium phoceense	Mycobacteriaceae	Mycobacteriales	Actinomycetia	Actinobacteriota	Bacteria	isolate	78	2			18.eccCa1:KQ961733.1/56108-38289,37.R:KQ961780.1/56460-19573
GCA_001809185.1	Corynebacterium phoceense	Mycobacteriaceae	Mycobacteriales	Actinomycetia	Actinobacteriota	Bacteria	isolate	93	0
GCA_001810505.1	Corynebacterium phoceense	Mycobacteriaceae	Mycobacteriales	Actinomycetia	Actinobacteriota	Bacteria	isolate	66	2		7.T:KV801724.1/228063-234877+KV801703.1/60250-60173	37.R:KV801721.1/78096-115057
GCA_001814575.1	Corynebacterium phoceense	Mycobacteriaceae	Mycobacteriales	Actinomycetia	Actinobacteriota	Bacteria	isolate	63	2		14.K:KV817224.1/1521-1+KV817186.1/77979-65013	17.eccCa1:KV817166.1/14771-32176
GCA_001814975.1	Corynebacterium phoceense	Mycobacteriaceae	Mycobacteriales	Actinomycetia	Actinobacteriota	Bacteria	isolate	76	3		53.G:KV818596.1/10199-49895+KV818610.1/1-13680,14.K:KV818653.1/1527-1+KV818648.1/77862-65020	37.R:KV818608.1/56558-19671
GCA_006547305.1	Corynebacterium phoceense	Mycobacteriaceae	Mycobacteriales	Actinomycetia	Actinobacteriota	Bacteria	isolate	72	2			7.T:VHIR01000002.1/216646-223455,44.PspC:VHIR01000007.1/59169-15125
GCA_900092335.1	Corynebacterium phoceense	Mycobacteriaceae	Mycobacteriales	Actinomycetia	Actinobacteriota	Bacteria	isolate	14	3			5.K:LT596207.1/347645-342266,9.M:LT596208.1/94084-103274,48.PspC:LT596208.1/1816477-1768708
GCA_902376105.1	Corynebacterium phoceense	Mycobacteriaceae	Mycobacteriales	Actinomycetia	Actinobacteriota	Bacteria	isolate	14	3			5.K:CABKWS010000001.1/347645-342266,9.M:CABKWS010000002.1/94084-103274,48.PspC:CABKWS010000002.1/1816477-1768708
GCA_902797425.1	Corynebacterium phoceense	Mycobacteriaceae	Mycobacteriales	Actinomycetia	Actinobacteriota	Bacteria	MAG	322	0
GCA_012523995.1	Corynebacterium pollutisoli	Mycobacteriaceae	Mycobacteriales	Actinomycetia	Actinobacteriota	Bacteria	MAG	363	0
GCA_900177745.1	Corynebacterium pollutisoli	Mycobacteriaceae	Mycobacteriales	Actinomycetia	Actinobacteriota	Bacteria	isolate	15	0
GCA_000375525.1	Corynebacterium propinquum	Mycobacteriaceae	Mycobacteriales	Actinomycetia	Actinobacteriota	Bacteria	isolate	22	1			8.P:AQXC01000001.1/95008-102595
GCA_001052555.1	Corynebacterium propinquum	Mycobacteriaceae	Mycobacteriales	Actinomycetia	Actinobacteriota	Bacteria	isolate	68	1			7.P:JVVY01000010.1/93748-101174
GCA_001053555.1	Corynebacterium propinquum	Mycobacteriaceae	Mycobacteriales	Actinomycetia	Actinobacteriota	Bacteria	isolate	82	1			14.K:JVSN01000008.1/61685-47300
GCA_001054395.1	Corynebacterium propinquum	Mycobacteriaceae	Mycobacteriales	Actinomycetia	Actinobacteriota	Bacteria	isolate	67	1			14.K:JVSI01000032.1/90256-104641
GCA_003241755.1	Corynebacterium propinquum	Mycobacteriaceae	Mycobacteriales	Actinomycetia	Actinobacteriota	Bacteria	MAG	284	0
GCA_003989165.1	Corynebacterium propinquum	Mycobacteriaceae	Mycobacteriales	Actinomycetia	Actinobacteriota	Bacteria	isolate	245	0
GCA_003989215.1	Corynebacterium propinquum	Mycobacteriaceae	Mycobacteriales	Actinomycetia	Actinobacteriota	Bacteria	isolate	344	0
GCA_003989475.1	Corynebacterium propinquum	Mycobacteriaceae	Mycobacteriales	Actinomycetia	Actinobacteriota	Bacteria	isolate	78	0
GCA_007671985.1	Corynebacterium propinquum	Mycobacteriaceae	Mycobacteriales	Actinomycetia	Actinobacteriota	Bacteria	isolate	220	2		51.R:VDUD01000009.1/3902-1+VDUD01000008.1/161884-115189	14.K:VDUD01000002.1/44205-58644
GCA_007672025.1	Corynebacterium propinquum	Mycobacteriaceae	Mycobacteriales	Actinomycetia	Actinobacteriota	Bacteria	isolate	58	2		51.R:VDUE01000009.1/3902-1+VDUE01000008.1/161884-115189	14.K:VDUE01000002.1/44205-58644
GCA_902362995.1	Corynebacterium propinquum	Mycobacteriaceae	Mycobacteriales	Actinomycetia	Actinobacteriota	Bacteria	isolate	18	0
GCA_002363255.1	Corynebacterium sp002363255	Mycobacteriaceae	Mycobacteriales	Actinomycetia	Actinobacteriota	Bacteria	MAG	27	0
GCA_007673095.1	Corynebacterium sp002363255	Mycobacteriaceae	Mycobacteriales	Actinomycetia	Actinobacteriota	Bacteria	isolate	459	2		47.HYP:VDYZ01000018.1/36750-1+VDYZ01000012.1/1-9939	29.ychF:VDYZ01000003.1/217520-188132
GCA_001561975.1	Corynebacterium stationis	Mycobacteriaceae	Mycobacteriales	Actinomycetia	Actinobacteriota	Bacteria	isolate	1	4			7.M:CP014279.1/945438-952305,11.L:CP014279.1/1961587-1950766,10.Z:CP014279.1/2133595-2123888,8.Bac_luciferase:CP014279.1/2567161-2575103
GCA_001643075.1	Corynebacterium stationis	Mycobacteriaceae	Mycobacteriales	Actinomycetia	Actinobacteriota	Bacteria	isolate	28	0
GCA_001941345.1	Corynebacterium stationis	Mycobacteriaceae	Mycobacteriales	Actinomycetia	Actinobacteriota	Bacteria	isolate	2	1			7.R:CP009251.1/231151-238065
GCA_002024345.1	Corynebacterium stationis	Mycobacteriaceae	Mycobacteriales	Actinomycetia	Actinobacteriota	Bacteria	isolate	1	5			11.T:CP019963.1/202134-212818,7.M:CP019963.1/768115-774982,11.L:CP019963.1/1784251-1773430,10.Z:CP019963.1/1956254-1946547,8.Bac_luciferase:CP019963.1/2388374-2396316
GCA_002214685.1	Corynebacterium stationis	Mycobacteriaceae	Mycobacteriales	Actinomycetia	Actinobacteriota	Bacteria	isolate	1	5			11.T:CP016326.1/379458-390142,7.M:CP016326.1/945437-952304,11.L:CP016326.1/1956554-1945733,10.Z:CP016326.1/2128560-2118853,8.Bac_luciferase:CP016326.1/2560680-2568622
GCA_003535845.1	Corynebacterium stationis	Mycobacteriaceae	Mycobacteriales	Actinomycetia	Actinobacteriota	Bacteria	MAG	58	0
GCA_012838005.1	Corynebacterium stationis	Mycobacteriaceae	Mycobacteriales	Actinomycetia	Actinobacteriota	Bacteria	MAG	351	0
GCA_012843865.1	Corynebacterium stationis	Mycobacteriaceae	Mycobacteriales	Actinomycetia	Actinobacteriota	Bacteria	isolate	19	3			10.R:JABAFZ010000005.1/143789-153324,42.ABM:JABAFZ010000006.1/133560-91216,9.HYP:JABAFZ010000013.1/46864-55851
GCA_013393575.1	Corynebacterium stationis	Mycobacteriaceae	Mycobacteriales	Actinomycetia	Actinobacteriota	Bacteria	MAG	236	1		11.V:JABXHC010000051.1/14063-18356+JABXHC010000002.1/1-6621
GCA_000179395.2	Corynebacterium variabile	Mycobacteriaceae	Mycobacteriales	Actinomycetia	Actinobacteriota	Bacteria	isolate	1	4			9.Bac_luciferase:CP002917.1/434112-425468,10.rpfA:CP002917.1/731017-720611,48.G:CP002917.1/959561-1007925,10.eccCa1:CP002917.1/2623519-2613868
GCA_002316455.1	Corynebacterium variabile	Mycobacteriaceae	Mycobacteriales	Actinomycetia	Actinobacteriota	Bacteria	MAG	64	1			8.V:DCDN01000039.1/46772-55203
GCA_002345405.1	Corynebacterium variabile	Mycobacteriaceae	Mycobacteriales	Actinomycetia	Actinobacteriota	Bacteria	MAG	207	1		16.LIP:DDVR01000116.1/2307-13475+DDVR01000192.1/8221-3091
GCA_002454755.1	Corynebacterium variabile	Mycobacteriaceae	Mycobacteriales	Actinomycetia	Actinobacteriota	Bacteria	MAG	192	5		47.acdA:DKJN01000101.1/17299-29069+DKJN01000040.1/1-35318,14.atzE:DKJN01000133.1/7652-16353+DKJN01000165.1/69108-64097,50.Tnp_DDE_Tnp_ISL3|mdlB:DKJN01000140.1/3147-32524+DKJN01000087.1/34704-13978,80.Tnp_DDE_Tnp_ISL3|pepC:DKJN01000141.1/41205-71108+DKJN01000094.1/54903-4588	7.putative_metallo-hydrolase:DKJN01000026.1/51443-44666
GCA_002482225.1	Corynebacterium variabile	Mycobacteriaceae	Mycobacteriales	Actinomycetia	Actinobacteriota	Bacteria	MAG	65	1			6.P:DLFO01000007.1/19831-26300
GCA_003446625.1	Corynebacterium variabile	Mycobacteriaceae	Mycobacteriales	Actinomycetia	Actinobacteriota	Bacteria	MAG	325	0
GCA_006539825.1	Corynebacterium variabile	Mycobacteriaceae	Mycobacteriales	Actinomycetia	Actinobacteriota	Bacteria	isolate	68	6		7.Lactamase_B:BJNT01000010.1/2459-1+BJNT01000009.1/165791-161439,101.Tnp_DDE_Tnp_ISL3|mdlB:BJNT01000015.1/85520-1+BJNT01000007.1/63424-48127,39.T:BJNT01000029.1/14658-1+BJNT01000026.1/49566-25007	7.DUF3180:BJNT01000008.1/128889-122129,8.Z:BJNT01000020.1/24100-16299,8.A:BJNT01000021.1/29707-38145
GCA_900015285.1	Corynebacterium variabile	Mycobacteriaceae	Mycobacteriales	Actinomycetia	Actinobacteriota	Bacteria	isolate	66	4		11.T:FAUH01000002.1/199674-209947+FAUH01000019.1/1-985,7.Lactamase_B:FAUH01000004.1/176856-179663+FAUH01000012.1/1-4152,82.Tnp_DDE_Tnp_ISL3:FAUH01000005.1/80148-1+FAUH01000038.1/1-1919	9.K:FAUH01000018.1/62274-71303
GCA_000550805.1	Corynebacterium vitaeruminis	Mycobacteriaceae	Mycobacteriales	Actinomycetia	Actinobacteriota	Bacteria	isolate	1	0
GCA_000702185.1	Corynebacterium vitaeruminis	Mycobacteriaceae	Mycobacteriales	Actinomycetia	Actinobacteriota	Bacteria	isolate	69	2		10.L:JNKV01000010.1/120980-125014+JNKV01000007.1/148361-142409	7.A:JNKV01000014.1/21673-14756
GCA_002454915.1	Corynebacterium vitaeruminis	Mycobacteriaceae	Mycobacteriales	Actinomycetia	Actinobacteriota	Bacteria	MAG	80	1			43.L:DKJW01000036.1/5589-48444
GCA_013409545.1	Dietzia cercidiphylli	Mycobacteriaceae	Mycobacteriales	Actinomycetia	Actinobacteriota	Bacteria	isolate	2	3			17.R:JACCCE010000001.1/1475700-1492439,9.HYP:JACCCE010000001.1/1661892-1670659,5.L:JACCCE010000001.1/2288045-2293369
GCA_014145085.1	Dietzia cercidiphylli	Mycobacteriaceae	Mycobacteriales	Actinomycetia	Actinobacteriota	Bacteria	isolate	457	3			9.A:JAALDY010000029.1/5315-14599,6.nylA|Polyketide_cyc2:JAALDY010000036.1/22910-16662,9.R:JAALDY010000135.1/25356-16228
GCA_014145125.1	Dietzia cercidiphylli	Mycobacteriaceae	Mycobacteriales	Actinomycetia	Actinobacteriota	Bacteria	isolate	445	0
GCA_014145145.1	Dietzia cercidiphylli	Mycobacteriaceae	Mycobacteriales	Actinomycetia	Actinobacteriota	Bacteria	isolate	555	1		8.R:JAALEA010000352.1/16644-21031+JAALEA010000492.1/1-3421
GCA_014145155.1	Dietzia cercidiphylli	Mycobacteriaceae	Mycobacteriales	Actinomycetia	Actinobacteriota	Bacteria	isolate	576	1		20.A:JAALED010000568.1/2674-1+JAALED010000354.1/1-17549
GCA_014145165.1	Dietzia cercidiphylli	Mycobacteriaceae	Mycobacteriales	Actinomycetia	Actinobacteriota	Bacteria	isolate	509	0
GCA_014145205.1	Dietzia cercidiphylli	Mycobacteriaceae	Mycobacteriales	Actinomycetia	Actinobacteriota	Bacteria	isolate	758	0
GCA_014145245.1	Dietzia cercidiphylli	Mycobacteriaceae	Mycobacteriales	Actinomycetia	Actinobacteriota	Bacteria	isolate	524	0
GCA_014145265.1	Dietzia cercidiphylli	Mycobacteriaceae	Mycobacteriales	Actinomycetia	Actinobacteriota	Bacteria	isolate	567	2		15.nylA|Polyketide_cyc2:JAALEE010000495.1/15122-1+JAALEE010000161.1/9674-9651,11.R:JAALEE010000541.1/24171-29238+JAALEE010000436.1/6715-948
GCA_014360525.1	Dietzia cercidiphylli	Mycobacteriaceae	Mycobacteriales	Actinomycetia	Actinobacteriota	Bacteria	MAG	246	0
GCA_001658045.1	Dietzia maris	Mycobacteriaceae	Mycobacteriales	Actinomycetia	Actinobacteriota	Bacteria	isolate	114	2			6.T:LSSV01000001.1/33404-39109,11.ychF:LSSV01000030.1/15316-4776
GCA_001722515.1	Dietzia maris	Mycobacteriaceae	Mycobacteriales	Actinomycetia	Actinobacteriota	Bacteria	isolate	419	1		34.R:MDCG01000013.1/2887-10400+MDCG01000022.1/46216-19735
GCA_002441635.1	Dietzia maris	Mycobacteriaceae	Mycobacteriales	Actinomycetia	Actinobacteriota	Bacteria	isolate	6	6		167.dsbD:NXEI01000004.1/17942-128677+NXEI01000001.1/3880714-3824129	9.P:NXEI01000001.1/732286-722937,22.L:NXEI01000001.1/1241221-1219284,8.A:NXEI01000001.1/1275262-1267537,12.T:NXEI01000001.1/1817165-1804798,9.Y:NXEI01000001.1/3452371-3461655
GCA_003294075.1	Dietzia maris	Mycobacteriaceae	Mycobacteriales	Actinomycetia	Actinobacteriota	Bacteria	isolate	152	0
GCA_003497475.1	Dietzia maris	Mycobacteriaceae	Mycobacteriales	Actinomycetia	Actinobacteriota	Bacteria	MAG	303	0
GCA_003610395.1	Dietzia maris	Mycobacteriaceae	Mycobacteriales	Actinomycetia	Actinobacteriota	Bacteria	isolate	19	2			6.RibD_C|gpx1:RAQB01000013.1/226146-220322,7.L:RAQB01000017.1/158277-151080
GCA_004338615.1	Dietzia maris	Mycobacteriaceae	Mycobacteriales	Actinomycetia	Actinobacteriota	Bacteria	isolate	80	4		114.DDE_Tnp_1:SMDK01000013.1/92447-1+SMDK01000019.1/1-21619,8.Transposase_20|Tnp_DDE_Tnp_ISL3:SMDK01000039.1/7587-1+SMDK01000074.1/1-6	64.A:SMDK01000002.1/138635-202626,10.DUF326:SMDK01000003.1/82458-92881
GCA_009768845.1	Dietzia maris	Mycobacteriaceae	Mycobacteriales	Actinomycetia	Actinobacteriota	Bacteria	isolate	20	0
GCA_009806365.1	Dietzia maris	Mycobacteriaceae	Mycobacteriales	Actinomycetia	Actinobacteriota	Bacteria	isolate	515	0
GCA_014144855.1	Dietzia maris	Mycobacteriaceae	Mycobacteriales	Actinomycetia	Actinobacteriota	Bacteria	isolate	563	0
GCA_014144965.1	Dietzia maris	Mycobacteriaceae	Mycobacteriales	Actinomycetia	Actinobacteriota	Bacteria	isolate	466	1			6.RibD_C|gpx1:JAALDS010000006.1/10885-5061
GCA_014144975.1	Dietzia maris	Mycobacteriaceae	Mycobacteriales	Actinomycetia	Actinobacteriota	Bacteria	isolate	634	0
GCA_014144995.1	Dietzia maris	Mycobacteriaceae	Mycobacteriales	Actinomycetia	Actinobacteriota	Bacteria	isolate	533	0
GCA_900182685.1	Dietzia maris	Mycobacteriaceae	Mycobacteriales	Actinomycetia	Actinobacteriota	Bacteria	isolate	20	0
GCA_900537145.1	Dietzia maris	Mycobacteriaceae	Mycobacteriales	Actinomycetia	Actinobacteriota	Bacteria	isolate	30	2		17.HYP:UNRI01000017.1/21410-24487+UNRI01000014.1/1-13764	16.L:UNRI01000007.1/12301-28795
GCA_001186365.1	Gordonia jacobaea	Mycobacteriaceae	Mycobacteriales	Actinomycetia	Actinobacteriota	Bacteria	isolate	42	0
GCA_001665745.1	Gordonia jacobaea	Mycobacteriaceae	Mycobacteriales	Actinomycetia	Actinobacteriota	Bacteria	isolate	157	3		50.G:LZTD01000098.1/5865-1+LZTD01000041.1/104785-60606	17.F:LZTD01000100.1/39588-22332,9.M:LZTD01000135.1/11291-20574
GCA_001665905.1	Gordonia jacobaea	Mycobacteriaceae	Mycobacteriales	Actinomycetia	Actinobacteriota	Bacteria	isolate	107	2			31.HYP:LZTC01000081.1/4257-35143,8.V:LZTC01000092.1/59589-51892
GCA_001665925.1	Gordonia jacobaea	Mycobacteriaceae	Mycobacteriales	Actinomycetia	Actinobacteriota	Bacteria	isolate	90	3		50.G:LZTE01000045.1/5865-1+LZTE01000081.1/104828-60649	9.M:LZTE01000019.1/11012-20295,17.F:LZTE01000075.1/89067-71811
GCA_002454895.1	Gordonia jacobaea	Mycobacteriaceae	Mycobacteriales	Actinomycetia	Actinobacteriota	Bacteria	MAG	82	1			80.fabG:DKJV01000058.1/287874-208166
GCA_000241325.2	Gordonia polyisoprenivorans	Mycobacteriaceae	Mycobacteriales	Actinomycetia	Actinobacteriota	Bacteria	isolate	113	1			13.G:BAEI01000044.1/79232-91939
GCA_000247715.1	Gordonia polyisoprenivorans	Mycobacteriaceae	Mycobacteriales	Actinomycetia	Actinobacteriota	Bacteria	isolate	2	5			9.P:CP003119.1/2928929-2919618,13.N:CP003119.1/3291240-3304208,14.ychF:CP003119.1/3609529-3595819,8.A:CP003119.1/3625176-3633147,11.F:CP003119.1/4564867-4576110
GCA_000385355.1	Gordonia polyisoprenivorans	Mycobacteriaceae	Mycobacteriales	Actinomycetia	Actinobacteriota	Bacteria	isolate	1	2			69.Y-Int|Y-Int:ARVZ01000001.1/2530250-2599188,23.HYP:ARVZ01000001.1/6113090-6089772
GCA_002043085.1	Gordonia polyisoprenivorans	Mycobacteriaceae	Mycobacteriales	Actinomycetia	Actinobacteriota	Bacteria	isolate	721	3		11.R:MVPX01000147.1/6886-17281+MVPX01000547.1/3375-2993,10.L:MVPX01000316.1/1269-1+MVPX01000315.1/18073-9632,10.A:MVPX01000320.1/10329-15646+MVPX01000322.1/1-4903
GCA_002257745.1	Gordonia polyisoprenivorans	Mycobacteriaceae	Mycobacteriales	Actinomycetia	Actinobacteriota	Bacteria	isolate	3	4			7.Y-Int:NQOE01000001.1/843856-836357,15.eccB1:NQOE01000001.1/1546576-1531582,13.L:NQOE01000001.1/3828963-3841628,9.R:NQOE01000002.1/448345-457029
GCA_003524885.1	Gordonia polyisoprenivorans	Mycobacteriaceae	Mycobacteriales	Actinomycetia	Actinobacteriota	Bacteria	MAG	535	2		7.lcfB:DQGE01000089.1/3981-1+DQGE01000163.1/1-2949	9.N:DQGE01000443.1/1970-11248
GCA_012396285.1	Gordonia polyisoprenivorans	Mycobacteriaceae	Mycobacteriales	Actinomycetia	Actinobacteriota	Bacteria	isolate	54	1			13.G:JAAXPC010000017.1/79361-92068
GCA_903833735.1	Gordonia polyisoprenivorans	Mycobacteriaceae	Mycobacteriales	Actinomycetia	Actinobacteriota	Bacteria	MAG	170	4		28.DDE_Tnp_1|HTH_18:CAILGP010000150.1/23446-1+CAILGP010000089.1/44643-40102	6.Y-Int:CAILGP010000075.1/2479-8690,9.G:CAILGP010000095.1/8965-18399,9.N:CAILGP010000169.1/144918-135578
GCA_903862365.1	Gordonia polyisoprenivorans	Mycobacteriaceae	Mycobacteriales	Actinomycetia	Actinobacteriota	Bacteria	MAG	250	4		28.DDE_Tnp_1|HTH_18:CAIOXV010000116.1/23456-1+CAIOXV010000135.1/1-4542	9.G:CAIOXV010000076.1/5149-14583,9.N:CAIOXV010000080.1/12221-2881,6.Y-Int:CAIOXV010000200.1/2479-8690
GCA_000248055.2	Gordonia sputi	Mycobacteriaceae	Mycobacteriales	Actinomycetia	Actinobacteriota	Bacteria	isolate	158	1			19.S:BAFC01000116.1/62910-43443
GCA_001665475.1	Gordonia sputi	Mycobacteriaceae	Mycobacteriales	Actinomycetia	Actinobacteriota	Bacteria	isolate	137	6		35.V:LZMI01000059.1/71156-97487+LZMI01000135.1/73010-64591,56.S:LZMI01000096.1/56343-58960+LZMI01000001.1/1-53847,42.yycN:LZMI01000131.1/86025-94382+LZMI01000096.1/1-33893	36.Competence:LZMI01000035.1/52450-16368,16.K:LZMI01000062.1/19176-35467,8.V:LZMI01000115.1/6520-14225
GCA_001665715.1	Gordonia sputi	Mycobacteriaceae	Mycobacteriales	Actinomycetia	Actinobacteriota	Bacteria	isolate	312	7		16.V:LZMO01000020.1/7023-1+LZMO01000127.1/1-8975,48.orn:LZMO01000091.1/26148-46217+LZMO01000117.1/1-27622,12.L:LZMO01000103.1/4570-1+LZMO01000283.1/9843-2012,11.V:LZMO01000122.1/3462-1+LZMO01000128.1/1-7459,26.S:LZMO01000126.1/12748-1+LZMO01000270.1/1-13460,18.P:LZMO01000252.1/5588-1+LZMO01000215.1/25442-12629	13.ychF:LZMO01000275.1/19828-6932
GCA_002500165.1	Gordonia sputi	Mycobacteriaceae	Mycobacteriales	Actinomycetia	Actinobacteriota	Bacteria	MAG	206	6		27.fabG:DLSO01000091.1/47479-59410+DLSO01000110.1/18789-3802,52.Competence:DLSO01000147.1/49509-1+DLSO01000002.1/7633-5031	10.HYP:DLSO01000024.1/43246-32854,10.glnA:DLSO01000026.1/10782-20816,8.V:DLSO01000043.1/28429-36062,31.rplS:DLSO01000126.1/32067-63078
GCA_012396255.1	Gordonia sputi	Mycobacteriaceae	Mycobacteriales	Actinomycetia	Actinobacteriota	Bacteria	isolate	56	4		28.HYP:JAAXPD010000008.1/172986-175515+JAAXPD010000024.1/38968-13877	16.K:JAAXPD010000002.1/319312-303023,19.S:JAAXPD010000007.1/114753-95286,23.L:JAAXPD010000011.1/83849-60475
GCA_000970885.2	Mycobacterium arupense	Mycobacteriaceae	Mycobacteriales	Actinomycetia	Actinobacteriota	Bacteria	isolate	173	4		62.R:LASW02000009.1/41599-94199+LASW02000076.1/19729-10070,58.A:LASW02000074.1/12802-19988+LASW02000001.1/1-50827,14.bcp:LASW02000082.1/4335-14095+LASW02000028.1/53207-49342	16.N6_Mtase:LASW02000020.1/31024-47522
GCA_000972915.1	Mycobacterium arupense	Mycobacteriaceae	Mycobacteriales	Actinomycetia	Actinobacteriota	Bacteria	isolate	192	2			9.HYP:JRML01000001.1/29669-39158,55.T:JRML01000001.1/50899-106216
GCA_002086515.1	Mycobacterium arupense	Mycobacteriaceae	Mycobacteriales	Actinomycetia	Actinobacteriota	Bacteria	isolate	157	4		38.L:MVHH01000008.1/96865-117486+MVHH01000030.1/1-17270,13.A:MVHH01000043.1/26132-33246+MVHH01000038.1/39705-33376,13.bcp:MVHH01000069.1/9689-1+MVHH01000031.1/1-3795	16.N6_Mtase:MVHH01000032.1/19676-3178
GCA_008015745.1	Mycobacterium arupense	Mycobacteriaceae	Mycobacteriales	Actinomycetia	Actinobacteriota	Bacteria	MAG	190	5		15.V:SSGD01000033.1/55820-59642+SSGD01000088.1/1-10819,6.Glyoxalase_2|S-Int:SSGD01000042.1/5842-1+SSGD01000129.1/17618-17503	10.P:SSGD01000008.1/16380-25951,36.M:SSGD01000061.1/68762-104762,26.AraC_E_bind:SSGD01000119.1/30736-5068
GCA_008373105.1	Mycobacterium arupense	Mycobacteriaceae	Mycobacteriales	Actinomycetia	Actinobacteriota	Bacteria	isolate	264	8		13.nanT|nadE:VUJZ01000012.1/71882-76775+VUJZ01000044.1/30689-22132,23.DUF222:VUJZ01000040.1/8812-1+VUJZ01000065.1/1-13830,20.R:VUJZ01000059.1/14911-1+VUJZ01000002.1/1-5100,14.DUF222:VUJZ01000075.1/13585-1+VUJZ01000005.1/114649-114199,24.K:VUJZ01000084.1/13307-15954+VUJZ01000021.1/1-21141	15.ychF:VUJZ01000026.1/31343-46602,5.HYP:VUJZ01000033.1/11844-6750,9.V:VUJZ01000043.1/20036-29498
GCA_011758805.1	Mycobacterium fluoranthenivorans	Mycobacteriaceae	Mycobacteriales	Actinomycetia	Actinobacteriota	Bacteria	isolate	6	6		21.F:JAANOW010000003.1/8282-1+JAANOW010000005.1/417646-404810	6.K:JAANOW010000002.1/265374-259408,44.T:JAANOW010000003.1/365624-321197,68.P:JAANOW010000003.1/402068-469987,8.R:JAANOW010000004.1/31360-39076,15.DUF1942:JAANOW010000004.1/442417-457828
GCA_014295435.1	Mycobacterium fluoranthenivorans	Mycobacteriaceae	Mycobacteriales	Actinomycetia	Actinobacteriota	Bacteria	isolate	3	6			9.DUF2235:CP059894.1/1860119-1850807,8.ephG:CP059894.1/4229139-4237267,40.P:CP059894.1/4514949-4474580,42.L:CP059894.1/4732898-4774588,12.N:CP059894.1/5049298-5037307,9.mshD:CP059894.1/5157067-5147756
GCA_900100615.1	Mycobacterium fluoranthenivorans	Mycobacteriaceae	Mycobacteriales	Actinomycetia	Actinobacteriota	Bacteria	isolate	29	4		29.T:FMUB01000021.1/51261-51335+FMUB01000002.1/1-28724	15.A:FMUB01000007.1/339182-354484,8.ephG:FMUB01000009.1/59743-67819,14.R:FMUB01000016.1/26975-41302
GCA_903857655.1	Mycobacterium fluoranthenivorans	Mycobacteriaceae	Mycobacteriales	Actinomycetia	Actinobacteriota	Bacteria	MAG	100	5		32.fabG:CAIOFP010000043.1/19581-1+CAIOFP010000033.1/36456-24334	11.P:CAIOFP010000025.1/110685-99480,15.eccCa1:CAIOFP010000030.1/20950-5845,16.feaB:CAIOFP010000064.1/28610-12965,8.C:CAIOFP010000089.1/11806-3951
GCA_001675225.1	Mycobacterium gordonae	Mycobacteriaceae	Mycobacteriales	Actinomycetia	Actinobacteriota	Bacteria	isolate	574	6		5.0:MAEM01000065.1/1128-4807+MAEM01000431.1/6646-4881,28.L:MAEM01000078.1/6823-32693+MAEM01000416.1/29312-26887,22.Y-Int:MAEM01000203.1/16126-32476+MAEM01000441.1/1-5504,38.A:MAEM01000243.1/6041-42201+MAEM01000059.1/3072-1600,6.HYP:MAEM01000393.1/9897-10091+MAEM01000569.1/24917-18697,89.dnaB:MAEM01000507.1/81561-1+MAEM01000561.1/1-7289
GCA_001722405.1	Mycobacterium gordonae	Mycobacteriaceae	Mycobacteriales	Actinomycetia	Actinobacteriota	Bacteria	isolate	446	4		123.PPE:MIHG01000003.1/105802-1+MIHG01000106.1/1-16982,8.HYP:MIHG01000162.1/10787-15977+MIHG01000196.1/1-2568,10.T:MIHG01000208.1/2360-12216+MIHG01000412.1/1-479	8.R:MIHG01000080.1/1489-9887
GCA_002101675.1	Mycobacterium gordonae	Mycobacteriaceae	Mycobacteriales	Actinomycetia	Actinobacteriota	Bacteria	isolate	260	7		29.N:LQOY01000071.1/16756-44256+LQOY01000012.1/1-1643,17.PAPS_reduct:LQOY01000076.1/5340-1+LQOY01000121.1/13740-2534,29.HYP:LQOY01000083.1/26019-1+LQOY01000226.1/55745-53229,21.Y-Int:LQOY01000240.1/2923-1+LQOY01000243.1/1-18523,39.Y-Int:LQOY01000243.1/24632-58106+LQOY01000084.1/36083-30580	8.R:LQOY01000143.1/1439-9837,10.T:LQOY01000230.1/18905-29113
GCA_002786125.1	Mycobacterium gordonae	Mycobacteriaceae	Mycobacteriales	Actinomycetia	Actinobacteriota	Bacteria	MAG	214	4		26.fgd:PEQO01000049.1/45420-52289+PEQO01000058.1/40507-20984,24.L:PEQO01000116.1/11662-1+PEQO01000120.1/13421-1478	40.L:PEQO01000005.1/6672-47064,8.vapC3|PE:PEQO01000079.1/16484-8010
GCA_002786135.1	Mycobacterium gordonae	Mycobacteriaceae	Mycobacteriales	Actinomycetia	Actinobacteriota	Bacteria	MAG	219	5		88.yjcD:PEQP01000036.1/71940-1+PEQP01000131.1/1-16528,47.Y-Int:PEQP01000045.1/2328-46890+PEQP01000063.1/1-2861,57.P:PEQP01000065.1/30687-1+PEQP01000119.1/150456-124499,17.nmtR:PEQP01000110.1/5888-1+PEQP01000109.1/1-10830	11.glnA:PEQP01000119.1/42995-32198
GCA_000878425.1	Mycobacterium immunogenum	Mycobacteriaceae	Mycobacteriales	Actinomycetia	Actinobacteriota	Bacteria	isolate	102	7		26.R:JXUU01000008.1/23008-1+JXUU01000032.1/64993-61513,21.V:JXUU01000036.1/2097-1+JXUU01000033.1/1-19198,80.Z:JXUU01000037.1/32873-48599+JXUU01000011.1/1-63946,12.S:JXUU01000047.1/21429-25246+JXUU01000032.1/1-7898	24.HYP:JXUU01000013.1/54325-78298,34.HYP:JXUU01000025.1/32101-65860,21.S:JXUU01000032.1/40741-19450
GCA_001296245.1	Mycobacterium immunogenum	Mycobacteriaceae	Mycobacteriales	Actinomycetia	Actinobacteriota	Bacteria	isolate	45	7		195.S:LJFQ01000027.1/4813-1+LJFQ01000003.1/444954-254311	75.pnbA|DUF74:LJFQ01000001.1/923133-998126,27.R:LJFQ01000003.1/174061-200696,21.S:LJFQ01000003.1/221468-242759,24.HYP:LJFQ01000004.1/304431-280458,34.GSPII_E:LJFQ01000009.1/132179-165938,21.V:LJFQ01000013.1/47180-68361
GCA_001296255.1	Mycobacterium immunogenum	Mycobacteriaceae	Mycobacteriales	Actinomycetia	Actinobacteriota	Bacteria	isolate	37	8		13.S:LJFR01000005.1/316195-321007+LJFR01000008.1/1-8237,86.desA1:LJFR01000020.1/67-1+LJFR01000017.1/89855-4211	150.pnbA|DUF74:LJFR01000001.1/157447-7462,24.HYP:LJFR01000003.1/304431-280458,21.S:LJFR01000008.1/41080-19789,27.R:LJFR01000008.1/88487-61852,34.GSPII_E:LJFR01000011.1/132213-165972,21.V:LJFR01000013.1/100335-79154
GCA_001296265.1	Mycobacterium immunogenum	Mycobacteriaceae	Mycobacteriales	Actinomycetia	Actinobacteriota	Bacteria	isolate	43	7		195.S:LJFP01000008.1/4813-1+LJFP01000003.1/444892-254311	75.pnbA|DUF74:LJFP01000002.1/441059-516052,27.R:LJFP01000003.1/174061-200696,21.S:LJFP01000003.1/221468-242759,24.HYP:LJFP01000005.1/281371-257398,34.GSPII_E:LJFP01000008.1/158982-192741,21.V:LJFP01000015.1/47180-68361
GCA_001296275.1	Mycobacterium immunogenum	Mycobacteriaceae	Mycobacteriales	Actinomycetia	Actinobacteriota	Bacteria	isolate	46	7		13.S:LJFO01000004.1/4813-1+LJFO01000006.1/1-8240	24.HYP:LJFO01000001.1/54369-78342,150.pnbA|DUF74:LJFO01000003.1/157446-7461,34.GSPII_E:LJFO01000004.1/158982-192741,21.S:LJFO01000006.1/41083-19792,27.R:LJFO01000006.1/88490-61855,21.V:LJFO01000015.1/100308-79127
GCA_001296325.1	Mycobacterium immunogenum	Mycobacteriaceae	Mycobacteriales	Actinomycetia	Actinobacteriota	Bacteria	isolate	113	11		54.HYP:LJFS01000001.1/305903-319311+LJFS01000035.1/62505-21577,56.V:LJFS01000003.1/190246-245841+LJFS01000006.1/1-721,47.RecT:LJFS01000025.1/89-1+LJFS01000012.1/1-47212,20.V:LJFS01000032.1/47180-64196+LJFS01000023.1/1-2792,11.HTH_3:LJFS01000039.1/53641-58155+LJFS01000025.1/1-6004,53.G:LJFS01000050.1/9722-1+LJFS01000047.1/1-42927,13.S:LJFS01000066.1/4813-1+LJFS01000011.1/1-8243,63.R:LJFS01000067.1…	24.HYP:LJFS01000001.1/264943-240970,21.S:LJFS01000011.1/41086-19795,34.GSPII_E:LJFS01000018.1/110436-76677
GCA_001296335.1	Mycobacterium immunogenum	Mycobacteriaceae	Mycobacteriales	Actinomycetia	Actinobacteriota	Bacteria	isolate	52	8		13.S:LJFX01000005.1/4813-1+LJFX01000006.1/1-8233,86.desA1:LJFX01000022.1/67-1+LJFX01000013.1/198695-113049	24.HYP:LJFX01000001.1/54369-78342,75.pnbA|DUF74:LJFX01000002.1/441059-516052,34.GSPII_E:LJFX01000005.1/158982-192741,21.S:LJFX01000006.1/41076-19785,27.R:LJFX01000006.1/88483-61848,21.V:LJFX01000015.1/47180-68361
GCA_001296345.1	Mycobacterium immunogenum	Mycobacteriaceae	Mycobacteriales	Actinomycetia	Actinobacteriota	Bacteria	isolate	91	11		142.V:LJFT01000011.1/26973-167808+LJFT01000073.1/2450-1730,168.Z:LJFT01000014.1/32917-145510+LJFT01000022.1/1-55638,24.HYP:LJFT01000031.1/22559-1+LJFT01000002.1/1-1434,143.HYP:LJFT01000031.1/63519-76927+LJFT01000013.1/1-129561,78.K:LJFT01000032.1/72336-73074+LJFT01000017.1/1-77226,21.V:LJFT01000037.1/47180-64196+LJFT01000028.1/1-4372,13.S:LJFT01000055.1/4813-1+LJFT01000020.1/1-8226	21.S:LJFT01000020.1/41069-19778,27.R:LJFT01000020.1/88476-61841,34.GSPII_E:LJFT01000024.1/65089-98848,53.G:LJFT01000027.1/28684-81316
GCA_001296385.1	Mycobacterium immunogenum	Mycobacteriaceae	Mycobacteriales	Actinomycetia	Actinobacteriota	Bacteria	isolate	80	10		152.Z:LJFV01000033.1/32917-50390+LJFV01000003.1/331991-197568,53.G:LJFV01000043.1/9771-1+LJFV01000037.1/1-42857,13.S:LJFV01000046.1/4813-1+LJFV01000018.1/1-8244	150.pnbA|DUF74:LJFV01000003.1/157447-7462,24.HYP:LJFV01000011.1/140458-116485,34.GSPII_E:LJFV01000013.1/132163-165922,42.HYP:LJFV01000015.1/53638-95241,21.S:LJFV01000018.1/41087-19796,27.R:LJFV01000018.1/88494-61859,21.V:LJFV01000027.1/47180-68361
GCA_001296405.1	Mycobacterium immunogenum	Mycobacteriaceae	Mycobacteriales	Actinomycetia	Actinobacteriota	Bacteria	isolate	92	9		34.GSPII_E:LJFW01000013.1/10725-1+LJFW01000024.1/1-22926,24.HYP:LJFW01000028.1/22559-1+LJFW01000076.1/1-1429,42.HYP:LJFW01000036.1/53638-58438+LJFW01000003.1/1-36803,26.Z:LJFW01000038.1/22497-1+LJFW01000007.1/1-3158,13.S:LJFW01000050.1/4813-1+LJFW01000023.1/1-8227	150.pnbA|DUF74:LJFW01000007.1/43276-193261,21.V:LJFW01000012.1/47180-68361,21.S:LJFW01000023.1/41070-19779,27.R:LJFW01000023.1/88477-61842
GCA_001296415.1	Mycobacterium immunogenum	Mycobacteriaceae	Mycobacteriales	Actinomycetia	Actinobacteriota	Bacteria	isolate	77	10		98.Z:LJFU01000019.1/32917-127321+LJFU01000008.1/200739-197568,42.HYP:LJFU01000032.1/53640-58455+LJFU01000006.1/227963-191196,26.R:LJFU01000036.1/24551-1+LJFU01000031.1/1-1821,53.G:LJFU01000042.1/9160-1+LJFU01000035.1/46261-2782,13.S:LJFU01000044.1/4813-1+LJFU01000031.1/63664-55436	150.pnbA|DUF74:LJFU01000008.1/157447-7462,24.HYP:LJFU01000009.1/140437-116464,34.GSPII_E:LJFU01000014.1/132110-165869,21.V:LJFU01000016.1/100302-79121,21.S:LJFU01000031.1/22593-43884
GCA_001296425.1	Mycobacterium immunogenum	Mycobacteriaceae	Mycobacteriales	Actinomycetia	Actinobacteriota	Bacteria	isolate	89	10		116.Z:LJFY01000015.1/32917-145513+LJFY01000037.1/50760-47583,143.HYP:LJFY01000028.1/65902-79310+LJFY01000011.1/1-129641,53.G:LJFY01000048.1/19381-28544+LJFY01000040.1/46249-2780,13.S:LJFY01000051.1/4813-1+LJFY01000022.1/1-8227	43.HTH_3:LJFY01000004.1/234267-191194,34.GSPII_E:LJFY01000008.1/132257-166016,21.V:LJFY01000014.1/47180-68361,21.S:LJFY01000022.1/41070-19779,27.R:LJFY01000022.1/88477-61842,24.HYP:LJFY01000028.1/24942-969
GCA_001605725.1	Mycobacterium immunogenum	Mycobacteriaceae	Mycobacteriales	Actinomycetia	Actinobacteriota	Bacteria	isolate	1	6			24.HYP:CP011530.1/47776-23803,27.R:CP011530.1/278507-305146,21.S:CP011530.1/325918-347209,25.S:CP011530.1/384126-358761,34.GSPII_E:CP011530.1/538249-572008,108.Z:CP011530.1/3911786-3804069
GCA_001655155.1	Mycobacterium immunogenum	Mycobacteriaceae	Mycobacteriales	Actinomycetia	Actinobacteriota	Bacteria	isolate	32	0
GCA_001677135.1	Mycobacterium immunogenum	Mycobacteriaceae	Mycobacteriales	Actinomycetia	Actinobacteriota	Bacteria	isolate	1	7			24.HYP:CP016189.1/47776-23803,27.R:CP016189.1/278507-305142,21.S:CP016189.1/325914-347205,25.S:CP016189.1/384227-358757,34.GSPII_E:CP016189.1/539794-573553,22.V:CP016189.1/2040874-2063307,108.Z:CP016189.1/3944440-3836723
GCA_002013555.1	Mycobacterium immunogenum	Mycobacteriaceae	Mycobacteriales	Actinomycetia	Actinobacteriota	Bacteria	isolate	22	7		13.S:MAFP01000012.1/4715-1+MAFP01000003.1/1-8227	108.Z:MAFP01000001.1/1088399-980682,21.S:MAFP01000003.1/41070-19779,27.R:MAFP01000003.1/88477-61842,24.HYP:MAFP01000003.1/319208-343181,61.L:MAFP01000004.1/283947-344999,34.GSPII_E:MAFP01000012.1/158884-192643
GCA_002101665.1	Mycobacterium immunogenum	Mycobacteriaceae	Mycobacteriales	Actinomycetia	Actinobacteriota	Bacteria	isolate	35	7		13.S:LQPA01000006.1/255073-259863+LQPA01000015.1/262576-254289	34.GSPII_E:LQPA01000006.1/100904-67145,24.HYP:LQPA01000013.1/561161-537188,27.R:LQPA01000015.1/174039-200674,21.S:LQPA01000015.1/221446-242737,108.Z:LQPA01000016.1/635097-527380,61.L:LQPA01000033.1/118094-57048
GCA_002863205.1	Mycobacterium immunogenum	Mycobacteriaceae	Mycobacteriales	Actinomycetia	Actinobacteriota	Bacteria	MAG	154	4		6.fldA:PKEJ01000054.1/2178-1+PKEJ01000139.1/12439-8903,9.S:PKEJ01000068.1/12242-17078+PKEJ01000025.1/1-3782	21.S:PKEJ01000025.1/36625-15334,24.HYP:PKEJ01000138.1/79769-55796
GCA_000746215.1	Mycobacterium llatzerense	Mycobacteriaceae	Mycobacteriales	Actinomycetia	Actinobacteriota	Bacteria	isolate	44	1			16.G:JQKU01000001.1/121949-106418
GCA_000878195.1	Mycobacterium llatzerense	Mycobacteriaceae	Mycobacteriales	Actinomycetia	Actinobacteriota	Bacteria	isolate	103	6		57.Y:JXST01000006.1/157153-181163+JXST01000003.1/1-33366,10.Z:JXST01000044.1/9308-1+JXST01000010.1/148935-148232,37.3-dmu-9_3-mt:JXST01000073.1/5142-1+JXST01000004.1/206628-174985	6.ychF:JXST01000005.1/43031-49024,68.P:JXST01000007.1/86078-18342,5.GSPII_E:JXST01000007.1/109263-114709
GCA_001865165.1	Mycobacterium llatzerense	Mycobacteriaceae	Mycobacteriales	Actinomycetia	Actinobacteriota	Bacteria	isolate	235	7		27.guaA|ctaD:LIPZ01000047.1/25699-1+LIPZ01000088.1/22651-21603,42.DUF2236:LIPZ01000094.1/6347-19793+LIPZ01000049.1/51528-23019,8.bcp:LIPZ01000100.1/11077-16121+LIPZ01000131.1/8028-5093,8.comM:LIPZ01000138.1/6172-1+LIPZ01000165.1/3002-1081	8.dinB:LIPZ01000011.1/101979-110108,14.FMN_dh:LIPZ01000035.1/64116-50488,8.nrdF2:LIPZ01000036.1/44048-35605
GCA_002863165.1	Mycobacterium llatzerense	Mycobacteriaceae	Mycobacteriales	Actinomycetia	Actinobacteriota	Bacteria	MAG	260	2		23.DUF1994:PKEH01000133.1/35442-52720+PKEH01000032.1/1-5250	6.TetR_N:PKEH01000138.1/8225-2012
GCA_000612825.1	Mycobacterium mageritense	Mycobacteriaceae	Mycobacteriales	Actinomycetia	Actinobacteriota	Bacteria	isolate	6	6		49.V:CCBF010000005.1/481675-507645+CCBF010000003.1/1-23361	14.Z:CCBF010000001.1/210701-196510,51.S:CCBF010000001.1/2595036-2646061,18.speA:CCBF010000001.1/3336148-3354210,15.mmpL8:CCBF010000002.1/1037556-1022289,18.Transp_cyt_pur:CCBF010000002.1/1132156-1149661
GCA_001907615.1	Mycobacterium mageritense	Mycobacteriaceae	Mycobacteriales	Actinomycetia	Actinobacteriota	Bacteria	isolate	441	6		24.HYP:JMHR01000038.1/10147-1+JMHR01000312.1/24353-10708,30.L:JMHR01000139.1/46291-59648+JMHR01000355.1/21162-4052,10.DUF308|glnH:JMHR01000209.1/5226-1+JMHR01000181.1/1-4731,11.A:JMHR01000274.1/1269-12124+JMHR01000033.1/9496-9437	24.R:JMHR01000167.1/54235-30013,13.DUF1942:JMHR01000175.1/8515-21698
GCA_008015735.1	Mycobacterium mageritense	Mycobacteriaceae	Mycobacteriales	Actinomycetia	Actinobacteriota	Bacteria	MAG	205	6		24.HYP:SSGC01000128.1/18644-42366+SSGC01000174.1/1-243,49.nrdE2:SSGC01000155.1/28724-1+SSGC01000043.1/1-19876	8.S:SSGC01000031.1/24435-32449,11.pdtaR:SSGC01000035.1/103095-92371,10.Y:SSGC01000048.1/15724-5726,14.DUF385|ptlI:SSGC01000101.1/21427-7366
GCA_010727475.1	Mycobacterium mageritense	Mycobacteriaceae	Mycobacteriales	Actinomycetia	Actinobacteriota	Bacteria	isolate	1	9			12.R:AP022567.1/224947-237312,15.mmpL8:AP022567.1/449899-434632,17.Transp_cyt_pur:AP022567.1/544499-561987,18.speA:AP022567.1/2016879-1998817,51.S:AP022567.1/3016327-3067352,14.Z:AP022567.1/5143586-5157777,29.K:AP022567.1/5385501-5356483,12.V:AP022567.1/5993291-6005289,46.V:AP022567.1/7504097-7458165
GCA_001673255.1	Mycobacterium paragordonae	Mycobacteriaceae	Mycobacteriales	Actinomycetia	Actinobacteriota	Bacteria	isolate	290	3		40.ctpV:LZLK01000183.1/1411-9739+LZLK01000135.1/41271-10079	5.M:LZLK01000047.1/5686-587,5.T:LZLK01000286.1/18503-23615
GCA_001673475.1	Mycobacterium paragordonae	Mycobacteriaceae	Mycobacteriales	Actinomycetia	Actinobacteriota	Bacteria	isolate	353	9		29.A:LZLX01000083.1/30737-44675+LZLX01000081.1/1-15109,25.F:LZLX01000096.1/108758-124091+LZLX01000238.1/1-9437,10.G:LZLX01000105.1/7743-1+LZLX01000035.1/21709-19608,9.Lactamase_B:LZLX01000142.1/6385-15079+LZLX01000286.1/38556-37988,12.T:LZLX01000144.1/10754-1+LZLX01000273.1/1-817,12.PPE:LZLX01000190.1/10316-1+LZLX01000222.1/5616-3905,9.RNaseP_bact_a:LZLX01000210.1/4553-1+LZLX01000311.1/1-4597,12.…	5.T:LZLX01000096.1/8812-3700
GCA_002786085.1	Mycobacterium paragordonae	Mycobacteriaceae	Mycobacteriales	Actinomycetia	Actinobacteriota	Bacteria	MAG	918	2		19.mmpL8:PEQR01000049.1/13942-24521+PEQR01000177.1/1-8164,31.mscS:PEQR01000107.1/6388-1+PEQR01000039.1/27512-3030
GCA_003614435.1	Mycobacterium paragordonae	Mycobacteriaceae	Mycobacteriales	Actinomycetia	Actinobacteriota	Bacteria	isolate	5	8			13.A:CP025546.1/11629-24244,20.M:CP025546.1/1656613-1677003,13.HYP:CP025546.1/1826592-1839447,10.PE|pdtaR:CP025546.1/2977393-2987828,38.P:CP025546.1/3135271-3173581,10.T:CP025546.1/6049498-6059090,14.GSPII_E:CP025546.1/6347043-6333527,5.nrdH:CP025547.1/104913-99793
GCA_004359015.1	Mycobacterium paragordonae	Mycobacteriaceae	Mycobacteriales	Actinomycetia	Actinobacteriota	Bacteria	isolate	49	4		65.PPE:SDLN01000032.1/32636-1+SDLN01000007.1/300084-268183,12.GSPII_E:SDLN01000033.1/5326-1+SDLN01000035.1/45980-39125	5.M:SDLN01000003.1/338652-343750,11.Z:SDLN01000004.1/86199-97044
GCA_004359025.1	Mycobacterium paragordonae	Mycobacteriaceae	Mycobacteriales	Actinomycetia	Actinobacteriota	Bacteria	isolate	48	10		13.N:SDLM01000005.1/3295-1+SDLM01000037.1/46672-36608,31.A:SDLM01000006.1/345433-367269+SDLM01000001.1/602768-593520,108.pknD:SDLM01000024.1/90237-1+SDLM01000032.1/1-17382,12.DUF932:SDLM01000025.1/4677-1+SDLM01000035.1/55401-48245,31.HYP:SDLM01000025.1/61094-92481+SDLM01000041.1/1-104	9.sigA:SDLM01000001.1/61040-70430,11.Z:SDLM01000006.1/237058-247903,40.DUF1508|DUF2984:SDLM01000010.1/99444-139783,11.S:SDLM01000016.1/74621-63721,20.F:SDLM01000021.1/25164-44930
GCA_004359035.1	Mycobacterium paragordonae	Mycobacteriaceae	Mycobacteriales	Actinomycetia	Actinobacteriota	Bacteria	isolate	66	6		17.eccA1|PPE:SDLQ01000009.1/248833-249073+SDLQ01000062.1/80388-63916,51.A:SDLQ01000012.1/13867-1+SDLQ01000013.1/1-36653,11.A:SDLQ01000023.1/102582-110931+SDLQ01000050.1/1-2600,12.GSPII_E:SDLQ01000033.1/5326-1+SDLQ01000063.1/1-6856	5.M:SDLQ01000004.1/24059-18960,11.Z:SDLQ01000012.1/124109-113264
GCA_009733755.1	Mycobacterium paragordonae	Mycobacteriaceae	Mycobacteriales	Actinomycetia	Actinobacteriota	Bacteria	isolate	262	7		9.L:WNWV01000017.1/7532-1+WNWV01000256.1/1-1029,28.F:WNWV01000023.1/24679-1+WNWV01000258.1/1-3420,12.T:WNWV01000231.1/29930-40952+WNWV01000005.1/210294-208935,23.A:WNWV01000235.1/102279-123993+WNWV01000260.1/9307-7663,16.V:WNWV01000239.1/3168-1+WNWV01000227.1/48949-36068	13.ribE:WNWV01000003.1/124249-136867,17.Glyoxalase_2|dan:WNWV01000024.1/92982-76479
GCA_010723415.1	Mycobacterium paragordonae	Mycobacteriaceae	Mycobacteriales	Actinomycetia	Actinobacteriota	Bacteria	isolate	5	8			20.M:BLKX01000001.1/1092415-1112805,13.HYP:BLKX01000001.1/1262389-1275236,10.PE|pdtaR:BLKX01000001.1/2412717-2423152,38.P:BLKX01000001.1/2570551-2608861,10.T:BLKX01000001.1/5484700-5494292,14.GSPII_E:BLKX01000001.1/5784316-5770802,13.A:BLKX01000001.1/6179196-6191810,5.nrdH:BLKX01000002.1/99914-105034
GCA_001556905.1	Mycobacterium phocaicum	Mycobacteriaceae	Mycobacteriales	Actinomycetia	Actinobacteriota	Bacteria	isolate	564	3		10.M:LSKA01000021.1/79125-86185+LSKA01000324.1/1-2466,20.DUF1994:LSKA01000041.1/18732-1+LSKA01000328.1/3555-2240,37.HYP:LSKA01000104.1/24475-1+LSKA01000476.1/36451-23843
GCA_001557045.1	Mycobacterium phocaicum	Mycobacteriaceae	Mycobacteriales	Actinomycetia	Actinobacteriota	Bacteria	isolate	534	3		37.HYP:LSKL01000018.1/24494-1+LSKL01000271.1/46766-34160,20.fadR:LSKL01000167.1/6030-1+LSKL01000453.1/1-13686	11.A:LSKL01000210.1/4144-14907
GCA_001665375.1	Mycobacterium phocaicum	Mycobacteriaceae	Mycobacteriales	Actinomycetia	Actinobacteriota	Bacteria	isolate	315	4		14.I:LZSF01000024.1/1496-1+LZSF01000134.1/33906-21226,51.mmaA4:LZSF01000255.1/5554-1+LZSF01000006.1/1-45110	7.nrdF2:LZSF01000130.1/14521-21038,11.caeA|glnA:LZSF01000136.1/49185-38275
GCA_003851485.1	Mycobacterium phocaicum	Mycobacteriaceae	Mycobacteriales	Actinomycetia	Actinobacteriota	Bacteria	isolate	214	4		11.I:BHVW01000016.1/3845-1+BHVW01000033.1/13406-6290,7.M:BHVW01000021.1/2779-1+BHVW01000012.1/1-4538,14.G:BHVW01000041.1/4329-13348+BHVW01000070.1/1-4509,61.dmoA|Peptidase_M20:BHVW01000075.1/52302-1+BHVW01000031.1/1-8812
GCA_003987785.1	Mycobacterium phocaicum	Mycobacteriaceae	Mycobacteriales	Actinomycetia	Actinobacteriota	Bacteria	MAG	168	3		11.HYP:RXJU01000068.1/5886-1+RXJU01000050.1/44842-39803,9.M:RXJU01000165.1/6219-1+RXJU01000127.1/37772-34805	24.G:RXJU01000001.1/29182-53061
GCA_004359045.1	Mycobacterium phocaicum	Mycobacteriaceae	Mycobacteriales	Actinomycetia	Actinobacteriota	Bacteria	isolate	47	4		5.guaD:SDLO01000015.1/2177-1+SDLO01000045.1/11102-8269,11.G:SDLO01000032.1/8642-1+SDLO01000041.1/1-2735,16.I:SDLO01000040.1/3174-1+SDLO01000003.1/1-12681	10.caeA|glnA:SDLO01000010.1/158438-147948
GCA_005670655.1	Mycobacterium phocaicum	Mycobacteriaceae	Mycobacteriales	Actinomycetia	Actinobacteriota	Bacteria	isolate	80	4		67.DUF2236:POTM01000010.1/134375-172166+POTM01000040.1/1-29265,15.fgd1|CitMHS:POTM01000012.1/12027-1+POTM01000011.1/118901-115650	7.dnaX:POTM01000059.1/24893-17502,11.tadA:POTM01000060.1/56083-45276
GCA_010731115.1	Mycobacterium phocaicum	Mycobacteriaceae	Mycobacteriales	Actinomycetia	Actinobacteriota	Bacteria	isolate	1	3			18.R:AP022616.1/2988223-3005850,11.S:AP022616.1/4198247-4209054,7.T:AP022616.1/4383950-4391341
GCA_000008585.1	Mycobacterium tuberculosis	Mycobacteriaceae	Mycobacteriales	Actinomycetia	Actinobacteriota	Bacteria	isolate	1	3			10.V:AE000516.2/2966146-2975771,9.galE:AE000516.2/3880033-3870789,6.S:AE000516.2/4191514-4185455
GCA_000009445.1	Mycobacterium tuberculosis	Mycobacteriaceae	Mycobacteriales	Actinomycetia	Actinobacteriota	Bacteria	isolate	1	1			6.S:AM408590.1/4171603-4165544
GCA_000010685.1	Mycobacterium tuberculosis	Mycobacteriaceae	Mycobacteriales	Actinomycetia	Actinobacteriota	Bacteria	isolate	1	1			6.S:AP010918.1/4168796-4162737
GCA_000016145.1	Mycobacterium tuberculosis	Mycobacteriaceae	Mycobacteriales	Actinomycetia	Actinobacteriota	Bacteria	isolate	1	3			9.HYP:CP000611.1/1780789-1790038,11.V:CP000611.1/2981970-2992953,6.S:CP000611.1/4207647-4201588
GCA_000016925.1	Mycobacterium tuberculosis	Mycobacteriaceae	Mycobacteriales	Actinomycetia	Actinobacteriota	Bacteria	isolate	1	2			10.V:CP000717.1/2983319-2992944,6.S:CP000717.1/4212202-4206143
GCA_000023625.1	Mycobacterium tuberculosis	Mycobacteriaceae	Mycobacteriales	Actinomycetia	Actinobacteriota	Bacteria	isolate	1	2			10.V:CP001658.1/1443813-1434188,6.S:CP001658.1/4186147-4180088
GCA_000152105.1	Mycobacterium tuberculosis	Mycobacteriaceae	Mycobacteriales	Actinomycetia	Actinobacteriota	Bacteria	isolate	79	3		186.bioD:GL503134.1/140427-151025+GL503185.1/1-175715,10.V:GL503155.1/162111-164634+GL503157.1/1-7858	6.S:GL503184.1/250522-244463
GCA_000152505.1	Mycobacterium tuberculosis	Mycobacteriaceae	Mycobacteriales	Actinomycetia	Actinobacteriota	Bacteria	isolate	4	2			10.V:CH482373.1/2627044-2636676,6.S:CH482374.1/156664-150605
GCA_000153685.2	Mycobacterium tuberculosis	Mycobacteriaceae	Mycobacteriales	Actinomycetia	Actinobacteriota	Bacteria	isolate	1	3			10.V:CP001664.1/2965262-2974887,9.galE:CP001664.1/3882855-3873606,6.S:CP001664.1/4196040-4189981
GCA_000154585.2	Mycobacterium tuberculosis	Mycobacteriaceae	Mycobacteriales	Actinomycetia	Actinobacteriota	Bacteria	isolate	1	2			10.V:CP001662.1/1443757-1434132,6.S:CP001662.1/4182750-4176691
GCA_000154605.2	Mycobacterium tuberculosis	Mycobacteriaceae	Mycobacteriales	Actinomycetia	Actinobacteriota	Bacteria	isolate	1	2			10.V:CP001976.1/1443925-1434300,6.S:CP001976.1/4187016-4180957
GCA_000155145.1	Mycobacterium tuberculosis	Mycobacteriaceae	Mycobacteriales	Actinomycetia	Actinobacteriota	Bacteria	isolate	10	2			11.V:DS985177.1/138353-149445,6.S:DS985179.1/260661-254602
GCA_000155165.1	Mycobacterium tuberculosis	Mycobacteriaceae	Mycobacteriales	Actinomycetia	Actinobacteriota	Bacteria	isolate	22	2			10.V:DS985194.1/118690-128315,6.S:DS985200.1/292899-286840
GCA_000155185.1	Mycobacterium tuberculosis	Mycobacteriaceae	Mycobacteriales	Actinomycetia	Actinobacteriota	Bacteria	isolate	31	2		21.Peptidase_U35:DS985139.1/123-1+DS985138.1/107229-86302	6.S:DS985116.1/154841-148782
GCA_000155225.1	Mycobacterium tuberculosis	Mycobacteriaceae	Mycobacteriales	Actinomycetia	Actinobacteriota	Bacteria	isolate	6	2			9.HYP:DS985165.1/858867-867605,6.S:DS985169.1/252513-246454
GCA_000155245.1	Mycobacterium tuberculosis	Mycobacteriaceae	Mycobacteriales	Actinomycetia	Actinobacteriota	Bacteria	isolate	17	1			10.V:DS985159.1/9308-18936
GCA_000155285.1	Mycobacterium tuberculosis	Mycobacteriaceae	Mycobacteriales	Actinomycetia	Actinobacteriota	Bacteria	isolate	17	2			10.V:DS986667.1/103228-112865,6.S:DS986671.1/254000-247941
GCA_000155305.1	Mycobacterium tuberculosis	Mycobacteriaceae	Mycobacteriales	Actinomycetia	Actinobacteriota	Bacteria	isolate	22	3		13.DUF222:DS986682.1/8932-1+DS986681.1/5503-1763,10.V:DS986687.1/9434-16746+DS986688.1/1-2789	6.S:DS986692.1/247810-241751
GCA_000155795.1	Mycobacterium tuberculosis	Mycobacteriaceae	Mycobacteriales	Actinomycetia	Actinobacteriota	Bacteria	isolate	16	2			10.V:DS999523.1/136234-145851,6.S:DS999530.1/157273-151214
GCA_000159735.1	Mycobacterium tuberculosis	Mycobacteriaceae	Mycobacteriales	Actinomycetia	Actinobacteriota	Bacteria	isolate	8	3			6.S:GG663489.1/249323-243264,9.DUF222:GG663492.1/153118-143871,10.V:GG663492.1/1351431-1361127
GCA_000159755.1	Mycobacterium tuberculosis	Mycobacteriaceae	Mycobacteriales	Actinomycetia	Actinobacteriota	Bacteria	isolate	6	3			6.S:GG663497.1/250237-244182,9.HYP:GG663497.1/2246698-2255946,10.V:GG663499.1/137943-147572
GCA_000159775.1	Mycobacterium tuberculosis	Mycobacteriaceae	Mycobacteriales	Actinomycetia	Actinobacteriota	Bacteria	isolate	1	1			6.S:GG663503.1/263602-257543
GCA_000162975.1	Mycobacterium tuberculosis	Mycobacteriaceae	Mycobacteriales	Actinomycetia	Actinobacteriota	Bacteria	isolate	1	2			10.V:CM000787.2/2965842-2975467,6.S:CM000787.2/4185140-4179081
GCA_000162995.1	Mycobacterium tuberculosis	Mycobacteriaceae	Mycobacteriales	Actinomycetia	Actinobacteriota	Bacteria	isolate	1	2			10.V:CM000788.2/2965841-2975466,6.S:CM000788.2/4185139-4179080
GCA_000163015.1	Mycobacterium tuberculosis	Mycobacteriaceae	Mycobacteriales	Actinomycetia	Actinobacteriota	Bacteria	isolate	1	2			10.V:CM000789.2/2965842-2975467,6.S:CM000789.2/4185140-4179081
GCA_000165695.1	Mycobacterium tuberculosis	Mycobacteriaceae	Mycobacteriales	Actinomycetia	Actinobacteriota	Bacteria	isolate	40	3		144.galE:GL544679.1/144474-1+GL544643.1/1-19	6.S:GL544642.1/251950-245891,10.V:GL544673.1/25072-34697
GCA_000169515.1	Mycobacterium tuberculosis	Mycobacteriaceae	Mycobacteriales	Actinomycetia	Actinobacteriota	Bacteria	isolate	272	4		57.RHH_1|Abhydrolase_5:AAYK01000135.1/5692-6109+AAYK01000262.1/84824-27933,10.V:AAYK01000146.1/4269-6675+AAYK01000173.1/1-7866	5.Terminase_4:AAYK01000150.1/7374-2374,6.S:AAYK01000272.1/104193-98134
GCA_000176315.1	Mycobacterium tuberculosis	Mycobacteriaceae	Mycobacteriales	Actinomycetia	Actinobacteriota	Bacteria	isolate	130	2		42.RHH_1|Abhydrolase_5:ADAB01000005.1/43599-52889+ADAB01000070.1/1-33091,6.S:ADAB01000090.1/29659-30450+ADAB01000091.1/1-5026
GCA_000177795.2	Mycobacterium tuberculosis	Mycobacteriaceae	Mycobacteriales	Actinomycetia	Actinobacteriota	Bacteria	isolate	63	3		145.galE:GL544737.1/144842-1+GL544738.1/1009-995	10.V:GL544723.1/139703-149328,6.S:GL544744.1/167324-161265
GCA_000177815.2	Mycobacterium tuberculosis	Mycobacteriaceae	Mycobacteriales	Actinomycetia	Actinobacteriota	Bacteria	isolate	64	3		87.galE:GL544804.1/86553-1+GL544746.1/1-18	10.V:GL544792.1/398208-407833,6.S:GL544808.1/250486-244427
GCA_000177835.2	Mycobacterium tuberculosis	Mycobacteriaceae	Mycobacteriales	Actinomycetia	Actinobacteriota	Bacteria	isolate	55	2			6.S:GL544810.1/251510-245451,10.V:GL544846.1/163025-173048
GCA_000177855.2	Mycobacterium tuberculosis	Mycobacteriaceae	Mycobacteriales	Actinomycetia	Actinobacteriota	Bacteria	isolate	58	3		144.galE:GL544916.1/144002-1+GL544887.1/1-17	6.S:GL544864.1/106101-100042,10.V:GL544899.1/46886-56517
GCA_000177875.2	Mycobacterium tuberculosis	Mycobacteriaceae	Mycobacteriales	Actinomycetia	Actinobacteriota	Bacteria	isolate	41	3		145.galE:GL544959.1/145071-1+GL544923.1/1-18	6.S:GL544922.1/249993-243934,10.V:GL544940.1/467083-457458
GCA_000177895.2	Mycobacterium tuberculosis	Mycobacteriaceae	Mycobacteriales	Actinomycetia	Actinobacteriota	Bacteria	isolate	41	3		145.galE:GL544998.1/144920-1+GL544981.1/1-17	8.S:GL544963.1/252601-244716,10.V:GL544994.1/161770-171964
GCA_000177915.2	Mycobacterium tuberculosis	Mycobacteriaceae	Mycobacteriales	Actinomycetia	Actinobacteriota	Bacteria	isolate	46	3		145.galE:GL545043.1/144769-1+GL545004.1/1-18	10.V:GL545034.1/24713-34566,6.S:GL545049.1/104906-98847
GCA_000177935.2	Mycobacterium tuberculosis	Mycobacteriaceae	Mycobacteriales	Actinomycetia	Actinobacteriota	Bacteria	isolate	52	3		155.HYP:GL545068.1/154854-1+GL545096.1/1-159	11.V:GL545082.1/163064-174157,6.S:GL545100.1/249665-243606
GCA_000177955.2	Mycobacterium tuberculosis	Mycobacteriaceae	Mycobacteriales	Actinomycetia	Actinobacteriota	Bacteria	isolate	56	2			10.V:GL545135.1/163778-173870,6.S:GL545156.1/250953-244894
GCA_000177975.2	Mycobacterium tuberculosis	Mycobacteriaceae	Mycobacteriales	Actinomycetia	Actinobacteriota	Bacteria	isolate	93	4		76.Amidinotransf:GL545211.1/45132-1+GL545183.1/1-31097,12.V:GL545216.1/138348-140919+GL545219.1/1-9104,154.bioB:GL545241.1/121-1+GL545188.1/1-153871	6.S:GL545249.1/250441-244382
GCA_000184005.1	Mycobacterium tuberculosis	Mycobacteriaceae	Mycobacteriales	Actinomycetia	Actinobacteriota	Bacteria	isolate	1	2			10.V:CM001043.1/2958828-2968453,6.S:CM001043.1/4192431-4186371
GCA_000184025.1	Mycobacterium tuberculosis	Mycobacteriaceae	Mycobacteriales	Actinomycetia	Actinobacteriota	Bacteria	isolate	1	2			10.V:CM001044.1/2957500-2967125,6.S:CM001044.1/4192467-4186408
GCA_000184045.1	Mycobacterium tuberculosis	Mycobacteriaceae	Mycobacteriales	Actinomycetia	Actinobacteriota	Bacteria	isolate	1	2			10.V:CM001045.1/2959402-2969027,6.S:CM001045.1/4185020-4178960
GCA_000190335.1	Mycobacterium tuberculosis	Mycobacteriaceae	Mycobacteriales	Actinomycetia	Actinobacteriota	Bacteria	isolate	53	3		86.galE:GL870802.1/85896-1+GL870756.1/1-10	10.V:GL870792.1/165371-175322,6.S:GL870807.1/248025-241966
GCA_000193185.2	Mycobacterium tuberculosis	Mycobacteriaceae	Mycobacteriales	Actinomycetia	Actinobacteriota	Bacteria	isolate	1	2			10.V:CP012090.1/2744425-2754050,6.S:CP012090.1/4206210-4200151
GCA_000194015.2	Mycobacterium tuberculosis	Mycobacteriaceae	Mycobacteriales	Actinomycetia	Actinobacteriota	Bacteria	isolate	29	1			6.S:AEZE01000001.1/155101-149042
GCA_000194035.2	Mycobacterium tuberculosis	Mycobacteriaceae	Mycobacteriales	Actinomycetia	Actinobacteriota	Bacteria	isolate	32	2		184.Amidinotransf:AEZF01000003.1/168311-1+AEZF01000011.1/1-15993	6.S:AEZF01000002.1/140041-133982
GCA_000194055.2	Mycobacterium tuberculosis	Mycobacteriaceae	Mycobacteriales	Actinomycetia	Actinobacteriota	Bacteria	isolate	36	2		199.Amidinotransf:AEZG01000005.1/168485-1+AEZG01000011.1/1-30463	6.S:AEZG01000004.1/240037-233978
GCA_000194075.3	Mycobacterium tuberculosis	Mycobacteriaceae	Mycobacteriales	Actinomycetia	Actinobacteriota	Bacteria	isolate	1	1			6.S:CP003494.1/3846192-3840133
GCA_000195835.2	Mycobacterium tuberculosis	Mycobacteriaceae	Mycobacteriales	Actinomycetia	Actinobacteriota	Bacteria	isolate	1	2			9.HYP:LT708304.1/1769047-1778295,6.S:LT708304.1/4139907-4133848
GCA_000195955.2	Mycobacterium tuberculosis	Mycobacteriaceae	Mycobacteriales	Actinomycetia	Actinobacteriota	Bacteria	isolate	1	3			9.HYP:AL123456.3/1779272-1788520,11.V:AL123456.3/2970002-2980985,6.S:AL123456.3/4199201-4193142
GCA_000220415.1	Mycobacterium tuberculosis	Mycobacteriaceae	Mycobacteriales	Actinomycetia	Actinobacteriota	Bacteria	isolate	1	3			9.HYP:CM001225.1/1743420-1752787,10.V:CM001225.1/2930664-2940330,6.S:CM001225.1/4130507-4124449
GCA_000220435.1	Mycobacterium tuberculosis	Mycobacteriaceae	Mycobacteriales	Actinomycetia	Actinobacteriota	Bacteria	isolate	1	3			9.HYP:CM001226.1/1757440-1766689,10.V:CM001226.1/2949514-2959191,6.S:CM001226.1/4152292-4146234
GCA_000220455.1	Mycobacterium tuberculosis	Mycobacteriaceae	Mycobacteriales	Actinomycetia	Actinobacteriota	Bacteria	isolate	1	3			9.HYP:CM001227.1/1745797-1755046,10.V:CM001227.1/2931892-2941517,6.S:CM001227.1/4129981-4123923
GCA_000224435.1	Mycobacterium tuberculosis	Mycobacteriaceae	Mycobacteriales	Actinomycetia	Actinobacteriota	Bacteria	isolate	1	2			10.V:CP002992.1/2964904-2974529,6.S:CP002992.1/4186190-4180131
GCA_000234725.1	Mycobacterium tuberculosis	Mycobacteriaceae	Mycobacteriales	Actinomycetia	Actinobacteriota	Bacteria	isolate	1	1			6.S:CP002095.1/4150968-4144909
GCA_000253355.1	Mycobacterium tuberculosis	Mycobacteriaceae	Mycobacteriales	Actinomycetia	Actinobacteriota	Bacteria	isolate	1	1			7.S:FR878060.1/4176753-4169336
GCA_000253375.1	Mycobacterium tuberculosis	Mycobacteriaceae	Mycobacteriales	Actinomycetia	Actinobacteriota	Bacteria	isolate	1	3			11.L:HE572590.1/1180587-1191771,12.T:HE572590.1/4147104-4135431,6.S:HE572590.1/4267933-4261878
GCA_000256525.1	Mycobacterium tuberculosis	Mycobacteriaceae	Mycobacteriales	Actinomycetia	Actinobacteriota	Bacteria	isolate	44	3		196.ABC_tran:AIIE01000017.1/34165-1+AIIE01000025.1/1-161421	10.V:AIIE01000026.1/274846-284471,6.S:AIIE01000044.1/104665-98606
GCA_000263135.1	Mycobacterium tuberculosis	Mycobacteriaceae	Mycobacteriales	Actinomycetia	Actinobacteriota	Bacteria	isolate	1	3			9.HYP:CM001515.1/1779278-1788527,11.V:CM001515.1/2971370-2982353,6.S:CM001515.1/4200553-4194494
GCA_000270345.1	Mycobacterium tuberculosis	Mycobacteriaceae	Mycobacteriales	Actinomycetia	Actinobacteriota	Bacteria	isolate	1	2			10.V:CP001641.1/2951800-2961425,6.S:CP001641.1/4186473-4180415
GCA_000270365.1	Mycobacterium tuberculosis	Mycobacteriaceae	Mycobacteriales	Actinomycetia	Actinobacteriota	Bacteria	isolate	1	2			10.V:CP001642.1/2958206-2967831,6.S:CP001642.1/4193645-4187586
GCA_000277085.1	Mycobacterium tuberculosis	Mycobacteriaceae	Mycobacteriales	Actinomycetia	Actinobacteriota	Bacteria	isolate	1	2			11.V:CP003233.1/2963751-2974747,6.S:CP003233.1/4167663-4161598
GCA_000277105.1	Mycobacterium tuberculosis	Mycobacteriaceae	Mycobacteriales	Actinomycetia	Actinobacteriota	Bacteria	isolate	1	2			9.HYP:CP003234.1/1778513-1787769,6.S:CP003234.1/4194109-4188047
GCA_000277735.2	Mycobacterium tuberculosis	Mycobacteriaceae	Mycobacteriales	Actinomycetia	Actinobacteriota	Bacteria	isolate	1	3			9.HYP:CP003248.2/1779278-1788527,11.V:CP003248.2/2970012-2980995,6.S:CP003248.2/4199379-4193320
GCA_000291765.1	Mycobacterium tuberculosis	Mycobacteriaceae	Mycobacteriales	Actinomycetia	Actinobacteriota	Bacteria	isolate	107	2			6.S:DF126614.1/251494-245435,10.V:DF126614.1/3480423-3489971
GCA_000296175.1	Mycobacterium tuberculosis	Mycobacteriaceae	Mycobacteriales	Actinomycetia	Actinobacteriota	Bacteria	isolate	280	4		11.RHH_1|Abhydrolase_5:ALYG01000003.1/520-1+ALYG01000004.1/55593-45463,10.V:ALYG01000037.1/5767-1+ALYG01000109.1/6015-2188,70.HYP:ALYG01000048.1/429-70163+ALYG01000056.1/156906-156795	6.S:ALYG01000029.1/31473-25414
GCA_000304555.1	Mycobacterium tuberculosis	Mycobacteriaceae	Mycobacteriales	Actinomycetia	Actinobacteriota	Bacteria	isolate	1	2			10.V:HE608151.1/2975029-2984654,6.S:HE608151.1/4205651-4199594
GCA_000313215.2	Mycobacterium tuberculosis	Mycobacteriaceae	Mycobacteriales	Actinomycetia	Actinobacteriota	Bacteria	isolate	80	3		120.Amidinotransf:AMXW02000039.1/87817-1+AMXW02000019.1/102852-70173,10.V:AMXW02000042.1/8823-14635+AMXW02000043.1/1-3819	6.S:AMXW02000061.1/22845-16786
GCA_000328785.1	Mycobacterium tuberculosis	Mycobacteriaceae	Mycobacteriales	Actinomycetia	Actinobacteriota	Bacteria	isolate	1	1			13.R:FO203509.1/1062040-1049480
[truncated: 72,726 more rows]

## Sheet: Title, Legend
Supplementary Table 2. Genomes treated and their TIGER2 GIs.
[truncated: 2 more rows]
